# Supplementary material for: The epididymis contributes to sperm DNA integrity and early embryo development through Cysteine-Rich Secretory Proteins
Source: eLife. 2025 Apr 28;13:RP97105. doi: 10.7554/eLife.97105 (PMC12037180; doi:10.7554/eLife.97105)
Supplement: Table 1—source data 1. [file elife-97105-table1-data1.txt]

Table Analyzed	IN VIVO fertilization			
	CTRL	C1/C3 DKO
2-9	43,6	57,1
25/1	66,7	81,8
13-12	55	10,3
23-1	13	35,7
217-	88,9	55,6
223-	100	
223-	35,5	48,5
229	49	39,3			

			
Column B	C1/C3 DKO		
vs.	vs,		
Column A	CTRL		
			
Unpaired t test			
    P value	0,4834		
    P value summary	ns		
    Significantly different (P < 0.05)?	No		
    One- or two-tailed P value?	Two-tailed		
    t, df	t=0,7214, df=13		
			
How big is the difference?			
    Mean of column A	56,46		
    Mean of column B	46,90		
    Difference between means (B - A) ± SEM	-9,563 ± 13,26		
    95% confidence interval	-38,20 to 19,07		
    R squared (eta squared)	0,03849		
			
F test to compare variances			
    F, DFn, Dfd	1,643, 7, 6		
    P value	0,5617		
    P value summary	ns		
    Significantly different (P < 0.05)?	No		
			
Model comparison	SS	DF	Probability it is correct
    Null H. Population means identical	8869	14	78,52%
    Alternative H: Distinct population means	8527	13	21,48%
    Ratio of probabilities			3,657
    Difference in AICc			-2,593
			
Data analyzed			
    Sample size, column A	8		
    Sample size, column B	7		
