# Supplementary material for: The epididymis contributes to sperm DNA integrity and early embryo development through Cysteine-Rich Secretory Proteins
Source: eLife. 2025 Apr 28;13:RP97105. doi: 10.7554/eLife.97105 (PMC12037180; doi:10.7554/eLife.97105)
Supplement: Table 1—source data 2. [file elife-97105-table1-data2.txt]

Table Analyzed	Embryo development from in vivo fertilization	

	CTRL	C1/C3 DKO
2-9	0*	25*
3-12	100	55,6
23-12	54,5	0
17-2	66,7	40
23-2	100	60
23-2	57,1	
29-4	72,7	31,3
		
				
Column B	C1/C3 DKO			
vs.	vs,			
Column A	CTRL			
				
Unpaired t test				
    P value	0,0097			
    P value summary	**			
    Significantly different (P < 0.05)?	Yes			
    One- or two-tailed P value?	One-tailed			
    t, df	t=2,839, df=9			
				
How big is the difference?				
    Mean of column A	75,17			
    Mean of column B	37,38			
    Difference between means (B - A) ± SEM	-37,79 ± 13,31			
    95% confidence interval	-67,90 to -7,674			
    R squared (eta squared)	0,4724			
				
F test to compare variances				
    F, DFn, Dfd	1,383, 4, 5			
    P value	0,7183			
    P value summary	ns			
    Significantly different (P < 0.05)?	No			
				
Normality of Residuals				
Test name	Statistics	P value	Passed normality test (alpha=0,05)?	P value summary
    Anderson-Darling (A2*)	0,3193	0,4802	Yes	ns
    D'Agostino-Pearson omnibus (K2)	0,6272	0,7308	Yes	ns
    Shapiro-Wilk (W)	0,9286	0,3965	Yes	ns
    Kolmogorov-Smirnov (distance)	0,1725	0,1000	Yes	ns
				
Data analyzed				
    Sample size, column A	6			
    Sample size, column B	5			
