# Supplementary material for: The epididymis contributes to sperm DNA integrity and early embryo development through Cysteine-Rich Secretory Proteins
Source: eLife. 2025 Apr 28;13:RP97105. doi: 10.7554/eLife.97105 (PMC12037180; doi:10.7554/eLife.97105)
Supplement: Table 1—source data 3. [file elife-97105-table1-data3.txt]

Table Analyzed	IN VIVO fertilization C1C4 DKO			
		CTRL 	C1C4 DKO
19/8/21		65	63
2/9/21		42,8	53,3
24/6/22		45,9
3/10/221	53,3	81,6
4/10/221	88,9	89,5
4/10/222		93,8
9/12/2229	84,2	25
/12/222		100
5/1/20		64	72,2
2425/1		88,8		
			
Column B	C1C4 DKO			
vs.	vs,			
Column A	CTRL 			
				
Unpaired t test				
    P value	0,4928			
    P value summary	ns			
    Significantly different (P < 0.05)?	No			
    One- or two-tailed P value?	One-tailed			
    t, df	t=0,01829, df=14			
				
How big is the difference?				
    Mean of column A	69,57			
    Mean of column B	69,37			
    Difference between means (B - A) ± SEM	-0,2048 ± 11,19			
    95% confidence interval	-24,21 to 23,80			
    R squared (eta squared)	2,390e-005			
				
F test to compare variances				
    F, DFn, Dfd	1,852, 8, 6			
    P value	0,4684			
    P value summary	ns			
    Significantly different (P < 0.05)?	No			
				
Normality of Residuals				
Test name	Statistics	P value	Passed normality test (alpha=0,05)?	P value summary
    Anderson-Darling (A2*)	0,3273	0,4840	Yes	ns
    D'Agostino-Pearson omnibus (K2)	0,9158	0,6326	Yes	ns
    Shapiro-Wilk (W)	0,9519	0,5197	Yes	ns
    Kolmogorov-Smirnov (distance)	0,1532	0,1000	Yes	ns
				
Data analyzed				
    Sample size, column A	7			
    Sample size, column B	9			
