# Supplementary material for: The epididymis contributes to sperm DNA integrity and early embryo development through Cysteine-Rich Secretory Proteins
Source: eLife. 2025 Apr 28;13:RP97105. doi: 10.7554/eLife.97105 (PMC12037180; doi:10.7554/eLife.97105)
Supplement: Table 1—source data 4. [file elife-97105-table1-data4.txt]

Table Analyzed	Development from IN VIVO fertilization C1C4 DKO	

CTRL 	C1/C4 DKO
33,3	32,3
87,5	94,1
	80
68,8	61,5
81,3		
				
Column B	C1/C4 DKO			
vs.	vs,			
Column A	CTRL 			
				
Unpaired t test				
    P value	0,4841			
    P value summary	ns			
    Significantly different (P < 0.05)?	No			
    One- or two-tailed P value?	One-tailed			
    t, df	t=0,04161, df=6			
				
How big is the difference?				
    Mean of column A	67,73			
    Mean of column B	66,98			
    Difference between means (B - A) ± SEM	-0,7500 ± 18,03			
    95% confidence interval	-44,86 to 43,36			
    R squared (eta squared)	0,0002884			
				
F test to compare variances				
    F, DFn, Dfd	1,214, 3, 3			
    P value	0,8774			
    P value summary	ns			
    Significantly different (P < 0.05)?	No			
				
Normality of Residuals				
Test name	Statistics	P value	Passed normality test (alpha=0,05)?	P value summary
    Anderson-Darling (A2*)	0,4447	0,2063	Yes	ns
    D'Agostino-Pearson omnibus (K2)	1,266	0,5311	Yes	ns
    Shapiro-Wilk (W)	0,8791	0,1845	Yes	ns
    Kolmogorov-Smirnov (distance)	0,2095	0,1000	Yes	ns
				
Data analyzed				
    Sample size, column A	4			
    Sample size, column B	4			
