# Supplementary material for: The epididymis contributes to sperm DNA integrity and early embryo development through Cysteine-Rich Secretory Proteins
Source: eLife. 2025 Apr 28;13:RP97105. doi: 10.7554/eLife.97105 (PMC12037180; doi:10.7554/eLife.97105)
Supplement: Figure 2—source data 1. [file elife-97105-fig2-data1.txt]

				
Table Analyzed	In vivo fertilization 4hs			

	Control 	C1/C3 DKO
20-8	22,2		40
20-8			0
7-3	23,8		44,4
7-3	44,4	
16-6	25		7
7-7	24		44
8-7	26		18,9
				
Column B	C1/C3 DKO			
vs.	vs,			
Column A	Control 			
				
Unpaired t test				
    P value	0,4183			
    P value summary	ns			
    Significantly different (P < 0.05)?	No			
    One- or two-tailed P value?	One-tailed			
    t, df	t=0,2116, df=10			
				
How big is the difference?				
    Mean of column A	27,57			
    Mean of column B	25,72			
    Difference between means (B - A) ± SEM	-1,850 ± 8,744			
    95% confidence interval	-21,33 to 17,63			
    R squared (eta squared)	0,004457			
				
F test to compare variances				
    F, DFn, Dfd	5,589, 5, 5			
    P value	0,0821			
    P value summary	ns			
    Significantly different (P < 0.05)?	No			
				
Normality of Residuals				
Test name	Statistics	P value	Passed normality test (alpha=0,05)?	P value summary
    Anderson-Darling (A2*)	0,5481	0,1234	Yes	ns
    D'Agostino-Pearson omnibus (K2)	0,2934	0,8636	Yes	ns
    Shapiro-Wilk (W)	0,9032	0,1742	Yes	ns
    Kolmogorov-Smirnov (distance)	0,2099	0,1000	Yes	ns
				
Data analyzed				
    Sample size, column A	6			
    Sample size, column B	6			
