# Supplementary material for: The epididymis contributes to sperm DNA integrity and early embryo development through Cysteine-Rich Secretory Proteins
Source: eLife. 2025 Apr 28;13:RP97105. doi: 10.7554/eLife.97105 (PMC12037180; doi:10.7554/eLife.97105)
Supplement: Figure 2—source data 2. [file elife-97105-fig2-data2.txt]

				
Table Analyzed	Embryo development from in vivo fertilization 4hs		
	Control 	C1/C3 DKO
20-8	66		25
20-8	60		0
7-37	87,5		37,5
-31	66,7		26	
				
Column B	C1/C3 DKO			
vs.	vs,			
Column A	Control 			
				
Unpaired t test				
    P value	0,0015			
    P value summary	**			
    Significantly different (P < 0.05)?	Yes			
    One- or two-tailed P value?	One-tailed			
    t, df	t=4,828, df=6			
				
How big is the difference?				
    Mean of column A	70,05			
    Mean of column B	22,13			
    Difference between means (B - A) ± SEM	-47,93 ± 9,926			
    95% confidence interval	-72,21 to -23,64			
    R squared (eta squared)	0,7953			
				
F test to compare variances				
    F, DFn, Dfd	1,730, 3, 3			
    P value	0,6637			
    P value summary	ns			
    Significantly different (P < 0.05)?	No			
				
Normality of Residuals				
Test name	Statistics	P value	Passed normality test (alpha=0,05)?	P value summary
    Anderson-Darling (A2*)	0,2030	0,8094	Yes	ns
    D'Agostino-Pearson omnibus (K2)	0,1268	0,9386	Yes	ns
    Shapiro-Wilk (W)	0,9621	0,8297	Yes	ns
    Kolmogorov-Smirnov (distance)	0,1328	0,1000	Yes	ns
				
Data analyzed				
    Sample size, column A	4			
    Sample size, column B	4			
