# Supplementary material for: The epididymis contributes to sperm DNA integrity and early embryo development through Cysteine-Rich Secretory Proteins
Source: eLife. 2025 Apr 28;13:RP97105. doi: 10.7554/eLife.97105 (PMC12037180; doi:10.7554/eLife.97105)
Supplement: Figure 2—source data 3. [file elife-97105-fig2-data3.txt]

				
Table Analyzed	Intra uterine insemination			
		Control 	C1/C3 DKO
10/1/21 	50	45,5
31/1/21 	94,1	45
22/9/21		58,3	22,2
27/10/21	52,9	50
29/12/21	45	80
				
Column B	C1/C3 DKO			
vs.	vs,			
Column A	Control 			
				
Unpaired t test				
    P value	0,1962			
    P value summary	ns			
    Significantly different (P < 0.05)?	No			
    One- or two-tailed P value?	One-tailed			
    t, df	t=0,9039, df=8			
				
How big is the difference?				
    Mean of column A	60,06			
    Mean of column B	48,54			
    Difference between means (B - A) ± SEM	-11,52 ± 12,74			
    95% confidence interval	-40,91 to 17,87			
    R squared (eta squared)	0,09267			
				
F test to compare variances				
    F, DFn, Dfd	1,108, 4, 4			
    P value	0,9233			
    P value summary	ns			
    Significantly different (P < 0.05)?	No			
				
Normality of Residuals				
Test name	Statistics	P value	Passed normality test (alpha=0,05)?	P value summary
    Anderson-Darling (A2*)	0,6803	0,0519	Yes	ns
    D'Agostino-Pearson omnibus (K2)	2,302	0,3163	Yes	ns
    Shapiro-Wilk (W)	0,8679	0,0944	Yes	ns
    Kolmogorov-Smirnov (distance)	0,2694	0,0382	No	*
				
Data analyzed				
    Sample size, column A	5			
    Sample size, column B	5			
