# Supplementary material for: The epididymis contributes to sperm DNA integrity and early embryo development through Cysteine-Rich Secretory Proteins
Source: eLife. 2025 Apr 28;13:RP97105. doi: 10.7554/eLife.97105 (PMC12037180; doi:10.7554/eLife.97105)
Supplement: Figure 2—source data 4. [file elife-97105-fig2-data4.txt]

				
Table Analyzed	Development from intra uterine insemination		
		Control C1/C3 DKO
10/1/21 	100	40
31/1/21 	93,75	66,7
1/9/212		57,1	25
2/9/2127	44,4	0
	
				
Column B	C1/C3 DKO			
vs.	vs,			
Column A	Control 			
				
Unpaired t test				
    P value	0,0404			
    P value summary	*			
    Significantly different (P < 0.05)?	Yes			
    One- or two-tailed P value?	One-tailed			
    t, df	t=2,096, df=6			
				
How big is the difference?				
    Mean of column A	73,81			
    Mean of column B	32,93			
    Difference between means (B - A) ± SEM	-40,89 ± 19,51			
    95% confidence interval	-88,61 to 6,840			
    R squared (eta squared)	0,4228			
				
F test to compare variances				
    F, DFn, Dfd	1,049, 3, 3			
    P value	0,9693			
    P value summary	ns			
    Significantly different (P < 0.05)?	No			
				
Normality of Residuals				
Test name	Statistics	P value	Passed normality test (alpha=0,05)?	P value summary
    Anderson-Darling (A2*)	0,2490	0,6409	Yes	ns
    D'Agostino-Pearson omnibus (K2)	1,921	0,3827	Yes	ns
    Shapiro-Wilk (W)	0,9314	0,5290	Yes	ns
    Kolmogorov-Smirnov (distance)	0,1575	0,1000	Yes	ns
				
Data analyzed				
    Sample size, column A	4			
    Sample size, column B	4			
