# Supplementary material for: The epididymis contributes to sperm DNA integrity and early embryo development through Cysteine-Rich Secretory Proteins
Source: eLife. 2025 Apr 28;13:RP97105. doi: 10.7554/eLife.97105 (PMC12037180; doi:10.7554/eLife.97105)
Supplement: Figure 3—source data 1. [file elife-97105-fig3-data1.txt]

				
Table Analyzed	IVF COC DNA stained			
		Control 	C1/C3 DKO
11/7/23		60	18,75
14/8/23		93,8	46,7
9/9/23		90,5	23,1
				
Column B	C1/C3 DKO			
vs.	vs,			
Column A	Control 			
				
Unpaired t test				
    P value	0,0099			
    P value summary	**			
    Significantly different (P < 0.05)?	Yes			
    One- or two-tailed P value?	One-tailed			
    t, df	t=3,755, df=4			
				
How big is the difference?				
    Mean of column A	81,43			
    Mean of column B	29,52			
    Difference between means (B - A) ± SEM	-51,92 ± 13,83			
    95% confidence interval	-90,30 to -13,53			
    R squared (eta squared)	0,7790			
				
F test to compare variances				
    F, DFn, Dfd	1,535, 2, 2			
    P value	0,7889			
    P value summary	ns			
    Significantly different (P < 0.05)?	No			
				
Normality of Residuals				
Test name	Statistics	P value	Passed normality test (alpha=0,05)?	P value summary
    Anderson-Darling (A2*)	N too small			
    D'Agostino-Pearson omnibus (K2)	N too small			
    Shapiro-Wilk (W)	0,9318	0,5937	Yes	ns
    Kolmogorov-Smirnov (distance)	0,2253	0,1000	Yes	ns
				
Data analyzed				
    Sample size, column A	3			
    Sample size, column B	3			
