# Supplementary material for: The epididymis contributes to sperm DNA integrity and early embryo development through Cysteine-Rich Secretory Proteins
Source: eLife. 2025 Apr 28;13:RP97105. doi: 10.7554/eLife.97105 (PMC12037180; doi:10.7554/eLife.97105)
Supplement: Figure 3—source data 2. [file elife-97105-fig3-data2.txt]

	
Table Analyzed	IVF COC two-cell embryo
Control 	C1/C3 DKO
33,3		9,1
38,5		10
77,8		50
66,6		50
31,6		30,4
78,6		50
40		8,3	

Column B	C1/C3 DKO
vs.	vs,
Column A	Control 
	
Unpaired t test	
    P value	0,0320
    P value summary	*
    Significantly different (P < 0.05)?	Yes
    One- or two-tailed P value?	One-tailed
    t, df	t=2,039, df=12
	
How big is the difference?	
    Mean of column A	52,34
    Mean of column B	29,69
    Difference between means (B - A) ± SEM	-22,66 ± 11,11
    95% confidence interval	-46,87 to 1,551
    R squared (eta squared)	0,2574
	
F test to compare variances	
    F, DFn, Dfd	1,068, 6, 6
    P value	0,9384
    P value summary	ns
    Significantly different (P < 0.05)?	No
	
Data analyzed	
    Sample size, column A	7
    Sample size, column B	7
