# Supplementary material for: The epididymis contributes to sperm DNA integrity and early embryo development through Cysteine-Rich Secretory Proteins
Source: eLife. 2025 Apr 28;13:RP97105. doi: 10.7554/eLife.97105 (PMC12037180; doi:10.7554/eLife.97105)
Supplement: Figure 3—source data 3. [file elife-97105-fig3-data3.txt]

					
Table Analyzed	IVF COC Embryo development development				
					Control							 			C1/C3 DKO
"4/8 cell 
embryos"	100	57,1	100	100	100	100		75			75	44,4	100	80	100	66,7	100			
Morulas	100	57,1	100	100	100	100			75				62,5	44,4	100	80	78,6	16,7	50			
Blastocysts	87,5	50	50	50	100	95,5	100	75			37,5	44,4	75	80	64,3	16,7	40	0		

					

Mixed-effects model (REML)	Matching: Across row				
    Assume sphericity?	Yes				
    Alpha	0,05				
					
Fixed effects (type III)	P value	P value summary	Statistically significant (P < 0,05)?	F (DFn, DFd)	
    Row Factor	0,0231	*	Yes	F (2, 21) = 4,530	
    Column Factor	0,0035	**	Yes	F (1, 17) = 11,52	
    Row Factor x Column Factor	0,3920	ns	No	F (2, 17) = 0,9901	
					
Random effects	SD	Variance			
    Subject	4,074	16,60			
    Residual	22,53	507,7			
					
Was the matching effective?					
    Chi-square, df	0,01889, 1				
    P value	0,8907				
    P value summary	ns				
    Is there significant matching (P < 0.05)?	No				
					
Difference between column means					
    Predicted mean of Control 	85,54				
    Predicted mean of C1/C3 DKO	62,40				
    Difference between predicted means	23,14				
    SE of difference	6,818				
    95% CI of difference	8,756 to 37,52				
					
Data summary					
    Number of columns (Column Factor)	2				
    Number of rows (Row Factor)	3				
    Number of subjects (Subject)	24				
    Number of missing values	4	


								
Compare each cell mean with the other cell mean in that row								
								
Number of families	1							
Number of comparisons per family	3							
Alpha	0,05							
								
Uncorrected Fisher's LSD	Predicted (LS) mean diff,	95,00% CI of diff,	Significant?	Summary	Individual P Value			
								
  Control  - C1/C3 DKO								
    Row 1	9,585	-15,88 to 35,05	No	ns	0,4381			
    Morulas	28,57	3,105 to 54,04	Yes	*	0,0301			
    Blastocysts	31,26	7,493 to 55,03	Yes	*	0,0130			
								
								
Test details	Predicted (LS) mean 1	Predicted (LS) mean 2	Predicted (LS) mean diff,	SE of diff,	N1	N2	t	DF
								
  Control  - C1/C3 DKO								
    Row 1	90,39	80,80	9,585	12,07	7	7	0,7940	17,00
    Morulas	90,25	61,67	28,57	12,07	7	7	2,367	17,00
    Blastocysts	76,00	44,74	31,26	11,27	8	8	2,775	17,00			
