# Supplementary material for: The epididymis contributes to sperm DNA integrity and early embryo development through Cysteine-Rich Secretory Proteins
Source: eLife. 2025 Apr 28;13:RP97105. doi: 10.7554/eLife.97105 (PMC12037180; doi:10.7554/eLife.97105)
Supplement: Figure 3—source data 4. [file elife-97105-fig3-data4.txt]

	
Table Analyzed	FIV fusion DNA stained
		Control 	C1/C3 DKO
11/7/23		93,3	50
14/8/23		100	42,9
28/8/23		92,3	83,3
28/8/23		85,7
29/9/23		92,9	66,7
27/10/23	100	80
	
Column B	C1/C3 DKO
vs.	vs,
Column A	Control 
	
Unpaired t test	
    P value	0,0046
    P value summary	**
    Significantly different (P < 0.05)?	Yes
    One- or two-tailed P value?	One-tailed
    t, df	t=3,308, df=9
	
How big is the difference?	
    Mean of column A	95,70
    Mean of column B	68,10
    Difference between means (B - A) ± SEM	-27,60 ± 8,345
    95% confidence interval	-46,48 to -8,723
    R squared (eta squared)	0,5486
	
F test to compare variances	
    F, DFn, Dfd	21,20, 5, 4
    P value	0,0111
    P value summary	*
    Significantly different (P < 0.05)?	Yes
	
Data analyzed	
    Sample size, column A	5
    Sample size, column B	6
