# Supplementary material for: The epididymis contributes to sperm DNA integrity and early embryo development through Cysteine-Rich Secretory Proteins
Source: eLife. 2025 Apr 28;13:RP97105. doi: 10.7554/eLife.97105 (PMC12037180; doi:10.7554/eLife.97105)
Supplement: Figure 3—source data 5. [file elife-97105-fig3-data5.txt]

	
Table Analyzed	IVF fusion development
		Control 	C1/C3 DKO
19/12/2		50	21,1
216/1/2		68,8	42,9
324/1/2		62,5	22,2
313/3/		40	0
2319/5/		50	26,7	

Column B	C1/C3 DKO
vs.	vs,
Column A	Control 
	
Unpaired t test	
    P value	0,0030
    P value summary	**
    Significantly different (P < 0.05)?	Yes
    One- or two-tailed P value?	One-tailed
    t, df	t=3,707, df=8
	
How big is the difference?	
    Mean of column A	54,26
    Mean of column B	22,58
    Difference between means (B - A) ± SEM	-31,68 ± 8,547
    95% confidence interval	-51,39 to -11,97
    R squared (eta squared)	0,6320
	
F test to compare variances	
    F, DFn, Dfd	1,815, 4, 4
    P value	0,5777
    P value summary	ns
    Significantly different (P < 0.05)?	No
	
Data analyzed	
    Sample size, column A	5
    Sample size, column B	5
