# Supplementary material for: The epididymis contributes to sperm DNA integrity and early embryo development through Cysteine-Rich Secretory Proteins
Source: eLife. 2025 Apr 28;13:RP97105. doi: 10.7554/eLife.97105 (PMC12037180; doi:10.7554/eLife.97105)
Supplement: Figure 3—source data 6. [file elife-97105-fig3-data6.txt]

					
Table Analyzed	Maternal DNA status from fusion				
			Control 					C1/C3 DKO	
MET II	0	0	0	0	0		28,6	33,3	25	20	0	0
2PB	100	100	100	100	100		71,4	66,7	75	80	100	100					

Two-way ANOVA	Ordinary				
    Alpha	0,05				
					
Source of Variation	% of total variation	P value	P value summary	Significant?	
    Interaction	4,381	0,0012	**	Yes	
    Row Factor	93,21	<0,0001	****	Yes	
    Column Factor	3,919e-031	>0,9999	ns	No	
					
ANOVA table	SS (Type III)	DF	MS	F (DFn, DFd)	P value
    Interaction	1731	1	1731	F (1, 18) = 14,88	P=0,0012
    Row Factor	36841	1	36841	F (1, 18) = 316,6	P<0,0001
    Column Factor	1,549e-028	1	1,549e-028	F (1, 18) = 1,331e-030	P>0,9999
    Residual	2094	18	116,4		
					
Difference between column means					
    Predicted (LS) mean of Control 	50,00				
    Predicted (LS) mean of C1/C3 DKO	50,00				
    Difference between predicted means	0,000				
    SE of difference	4,619				
    95% CI of difference	-9,704 to 9,704				
					
Difference between row means					
    Predicted (LS) mean of MET II	8,908				
    Predicted (LS) mean of 2PB	91,09				
    Difference between predicted means	-82,18				
    SE of difference	4,619				
    95% CI of difference	-91,89 to -72,48				
					
Interaction CI					
    Mean diff, A1 - B1	-17,82				
    Mean diff, A2 - B2	17,82				
    (A1 -B1) - (A2 - B2)	-35,63				
    95% CI of difference	-55,04 to -16,23				
    (B1 - A1) - (B2 - A2)	35,63				
    95% CI of difference	16,23 to 55,04				
					
Spearman's test for heteroscedasticity					
    Rs of predicted Y vs. |residual|	0,000				
    P value (one tailed)	0,5000				
    Passed (P > 0.05)?	Yes				
					
Normality of Residuals					
Test name	Statistics	P value	Passed normality test (alpha=0,05)?	P value summary	
    Anderson-Darling (A2*)	1,126	0,0047	No	**	
    D'Agostino-Pearson omnibus (K2)	0,06990	0,9657	Yes	ns	
    Shapiro-Wilk (W)	0,8966	0,0254	No	*	
    Kolmogorov-Smirnov (distance)	0,2273	0,0044	No	**	


								
Compare each cell mean with the other cell mean in that row								
								
Number of families	1							
Number of comparisons per family	2							
Alpha	0,05							
								
Holm-Sidak's multiple comparisons test	Mean Diff,	Significant?	Summary	Adjusted P Value				
								
  Control  - C1/C3 DKO								
    MET II	-17,82	Yes	*	0,0274				
    2PB	17,82	Yes	*	0,0274				
								
								
Test details	Mean 1	Mean 2	Mean Diff,	SE of diff,	N1	N2	t	DF
								
  Control  - C1/C3 DKO								
    MET II	0,000	17,82	-17,82	6,532	5	6	2,728	18,00
    2PB	100,0	82,18	17,82	6,532	5	6	2,728	18,00
