# Supplementary material for: The epididymis contributes to sperm DNA integrity and early embryo development through Cysteine-Rich Secretory Proteins
Source: eLife. 2025 Apr 28;13:RP97105. doi: 10.7554/eLife.97105 (PMC12037180; doi:10.7554/eLife.97105)
Supplement: Figure 4—source data 1. [file elife-97105-fig4-data1.txt]

		
Table Analyzed	Nº peaks			
Control 	C1/C3 DKO
		3
5		4
5		4
2		2
3		4
4		4
		2
2		2
4		3
4	
4	
2	
3	
2	
4	
4	
2	

Column B	C1/C3 DKO			
vs.	vs,			
Column A	Control 			
				
Unpaired t test				
    P value	0,3102			
    P value summary	ns			
    Significantly different (P < 0.05)?	No			
    One- or two-tailed P value?	One-tailed			
    t, df	t=0,5023, df=22			
				
How big is the difference?				
    Mean of column A	3,333			
    Mean of column B	3,111			
    Difference between means (B - A) ± SEM	-0,2222 ± 0,4424			
    95% confidence interval	-1,140 to 0,6953			
    R squared (eta squared)	0,01134			
				
F test to compare variances				
    F, DFn, Dfd	1,438, 14, 8			
    P value	0,6186			
    P value summary	ns			
    Significantly different (P < 0.05)?	No			
				
Normality of Residuals				
Test name	Statistics	P value	Passed normality test (alpha=0,05)?	P value summary
    Anderson-Darling (A2*)	1,263	0,0022	No	**
    D'Agostino-Pearson omnibus (K2)	7,366	0,0251	No	*
    Shapiro-Wilk (W)	0,8699	0,0052	No	**
    Kolmogorov-Smirnov (distance)	0,2420	0,0008	No	***
				
Data analyzed				
    Sample size, column A	15			
    Sample size, column B	9			
