# Supplementary material for: The epididymis contributes to sperm DNA integrity and early embryo development through Cysteine-Rich Secretory Proteins
Source: eLife. 2025 Apr 28;13:RP97105. doi: 10.7554/eLife.97105 (PMC12037180; doi:10.7554/eLife.97105)
Supplement: Figure 4—source data 2. [file elife-97105-fig4-data2.txt]

		
Table Analyzed	Time to first peak			

Control 	C1/C3 DKO
		16
42		16
32		22
28		10
17		9
33		22
		33,16
21		22,88
13		12,86
22	
12,81	
16,09	
35,95	
19,68	
5,22	
20,31	
				
Column B	C1/C3 DKO			
vs.	vs,			
Column A	Control 			
				
Unpaired t test				
    P value	0,1353			
    P value summary	ns			
    Significantly different (P < 0.05)?	No			
    One- or two-tailed P value?	One-tailed			
    t, df	t=1,132, df=21			
				
How big is the difference?				
    Mean of column A	22,72			
    Mean of column B	18,21			
    Difference between means (B - A) ± SEM	-4,507 ± 3,983			
    95% confidence interval	-12,79 to 3,776			
    R squared (eta squared)	0,05748			
				
F test to compare variances				
    F, DFn, Dfd	1,802, 13, 8			
    P value	0,4080			
    P value summary	ns			
    Significantly different (P < 0.05)?	No			
				
Normality of Residuals				
Test name	Statistics	P value	Passed normality test (alpha=0,05)?	P value summary
    Anderson-Darling (A2*)	0,3362	0,4764	Yes	ns
    D'Agostino-Pearson omnibus (K2)	0,7009	0,7044	Yes	ns
    Shapiro-Wilk (W)	0,9701	0,6918	Yes	ns
    Kolmogorov-Smirnov (distance)	0,1401	0,1000	Yes	ns
				
Data analyzed				
    Sample size, column A	14			
    Sample size, column B	9			
