# Supplementary material for: The epididymis contributes to sperm DNA integrity and early embryo development through Cysteine-Rich Secretory Proteins
Source: eLife. 2025 Apr 28;13:RP97105. doi: 10.7554/eLife.97105 (PMC12037180; doi:10.7554/eLife.97105)
Supplement: Figure 4—source data 3. [file elife-97105-fig4-data3.txt]

				
Table Analyzed	Frecency			
Control 	C1/C3 DKO
		0,041
0,109		0,055
0,095		0,061
0,034		0,025
0,043		0,05
0,074		0,06
		0,043
0,03		0,034
0,04		0,039
0,047	
0,06	
0,031	
0,068	
0,033	
0,053	
0,067	
	
				
Column B	C1/C3 DKO			
vs.	vs,			
Column A	Control 			
				
Unpaired t test				
    P value	0,1199			
    P value summary	ns			
    Significantly different (P < 0.05)?	No			
    One- or two-tailed P value?	One-tailed			
    t, df	t=1,210, df=21			
				
How big is the difference?				
    Mean of column A	0,05600			
    Mean of column B	0,04533			
    Difference between means (B - A) ± SEM	-0,01067 ± 0,008818			
    95% confidence interval	-0,02901 to 0,007672			
    R squared (eta squared)	0,06514			
				
F test to compare variances				
    F, DFn, Dfd	4,042, 13, 8			
    P value	0,0545			
    P value summary	ns			
    Significantly different (P < 0.05)?	No			
				
Normality of Residuals				
Test name	Statistics	P value	Passed normality test (alpha=0,05)?	P value summary
    Anderson-Darling (A2*)	0,4246	0,2912	Yes	ns
    D'Agostino-Pearson omnibus (K2)	4,807	0,0904	Yes	ns
    Shapiro-Wilk (W)	0,9297	0,1080	Yes	ns
    Kolmogorov-Smirnov (distance)	0,1113	0,1000	Yes	ns
				
Data analyzed				
    Sample size, column A	14			
    Sample size, column B	9			
