# Supplementary material for: The epididymis contributes to sperm DNA integrity and early embryo development through Cysteine-Rich Secretory Proteins
Source: eLife. 2025 Apr 28;13:RP97105. doi: 10.7554/eLife.97105 (PMC12037180; doi:10.7554/eLife.97105)
Supplement: Figure 4—source data 4. [file elife-97105-fig4-data4.txt]

				
Table Analyzed	First peak area			
Control 	C1/C3 DKO
7,723*		2,406
0,5413		2,191
1,3		3,21
0,9906		1,293
3,271		2,608
2,339		1,447
5,029*		2,206
0,9357		0,7102
2,949		3,088
2,46	
1,34	
1,535	
2,271	
1,439	
0,6633	
6,191	
1,472*					


Column B	C1/C3 DKO			
vs.	vs,			
Column A	Control 			
				
Unpaired t test				
    P value	0,4184			
    P value summary	ns			
    Significantly different (P < 0.05)?	No			
    One- or two-tailed P value?	One-tailed			
    t, df	t=0,2085, df=21			
				
How big is the difference?				
    Mean of column A	2,016			
    Mean of column B	2,129			
    Difference between means (B - A) ± SEM	0,1127 ± 0,5403			
    95% confidence interval	-1,011 to 1,236			
    R squared (eta squared)	0,002066			
				
F test to compare variances				
    F, DFn, Dfd	3,087, 13, 8			
    P value	0,1156			
    P value summary	ns			
    Significantly different (P < 0.05)?	No			
				
Normality of Residuals				
Test name	Statistics	P value	Passed normality test (alpha=0,05)?	P value summary
    Anderson-Darling (A2*)	0,7537	0,0426	No	*
    D'Agostino-Pearson omnibus (K2)	18,15	0,0001	No	***
    Shapiro-Wilk (W)	0,8541	0,0032	No	**
    Kolmogorov-Smirnov (distance)	0,1317	0,1000	Yes	ns
				
Data analyzed				
    Sample size, column A	14			
    Sample size, column B	9			
