# Supplementary material for: The epididymis contributes to sperm DNA integrity and early embryo development through Cysteine-Rich Secretory Proteins
Source: eLife. 2025 Apr 28;13:RP97105. doi: 10.7554/eLife.97105 (PMC12037180; doi:10.7554/eLife.97105)
Supplement: Figure 4—source data 5. [file elife-97105-fig4-data5.txt]

			
Table Analyzed	First peak duration			
Control 	C1/C3 DKO
8,32*		2,11
2,62		2,24
5,19		2,96
2,04		2,25
2,65		2,9
3,72		2,51
2,17*		2,46
2,27		1,4
2,73		2,77
4,11	
1,52	
0,92	
2,47	
0,97	
2,17	
2,35	
2,78*	
				
Column B	C1/C3 DKO			
vs.	vs,			
Column A	Control 			
				
Unpaired t test				
    P value	0,3574			
    P value summary	ns			
    Significantly different (P < 0.05)?	No			
    One- or two-tailed P value?	One-tailed			
    t, df	t=0,3704, df=21			
				
How big is the difference?				
    Mean of column A	2,552			
    Mean of column B	2,400			
    Difference between means (B - A) ± SEM	-0,1521 ± 0,4108			
    95% confidence interval	-1,006 to 0,7021			
    R squared (eta squared)	0,006490			
				
F test to compare variances				
    F, DFn, Dfd	5,847, 13, 8			
    P value	0,0175			
    P value summary	*			
    Significantly different (P < 0.05)?	Yes			
				
Normality of Residuals				
Test name	Statistics	P value	Passed normality test (alpha=0,05)?	P value summary
    Anderson-Darling (A2*)	0,6926	0,0610	Yes	ns
    D'Agostino-Pearson omnibus (K2)	6,151	0,0462	No	*
    Shapiro-Wilk (W)	0,9268	0,0932	Yes	ns
    Kolmogorov-Smirnov (distance)	0,1640	0,1000	Yes	ns
				
Data analyzed				
    Sample size, column A	14			
    Sample size, column B	9			
