# Supplementary material for: The epididymis contributes to sperm DNA integrity and early embryo development through Cysteine-Rich Secretory Proteins
Source: eLife. 2025 Apr 28;13:RP97105. doi: 10.7554/eLife.97105 (PMC12037180; doi:10.7554/eLife.97105)
Supplement: Figure 5—source data 1. [file elife-97105-fig5-data1.txt]

Table Analyzed	Heads area
	
Column B	C1/C3 DKO
vs.	vs,
Column A	Control 
	
Unpaired t test	
    P value	<0,0001
    P value summary	****
    Significantly different (P < 0.05)?	Yes
    One- or two-tailed P value?	One-tailed
    t, df	t=19,35, df=514
	
How big is the difference?	
    Mean of column A	105,9
    Mean of column B	67,27
    Difference between means (B - A) ± SEM	-38,62 ± 1,995
    95% confidence interval	-42,54 to -34,70
    R squared (eta squared)	0,4215
	
F test to compare variances	
    F, DFn, Dfd	2,027, 254, 260
    P value	<0,0001
    P value summary	****
    Significantly different (P < 0.05)?	Yes
	
Data analyzed	
    Sample size, column A	255
    Sample size, column B	261


Control 	Control 	Control 	Control 	Control 	C1/C3 DKO	C1/C3 DKO	C1/C3 DKO	C1/C3 DKO	C1/C3 DKO
47,042	77,078	140,89	121,562	70,966	76,177	72,909	71,724	58,981	
183,669	65,613	119,619	68,787	64,192	58,791	92,285	75,798	55,286	
178,553	59,454	154,345	134,921	43,3	56,801	84,231	74,093	64,997	
127,863	113,603	142,548	134,921	72,103	138,143	107,586	77,551	67,034	
225,216	87,168	129,047	237,628	118,056	58,649	47,421	59,265	61,018	
251,414	80,204	165,857	163,725	67,319	65,897	79,352	67,082	60,734	
155,955	86,221	139,896	160,408	73,809	74,898	80,867	105,36	73,288	
231,185	40,979	137,243	132,742	64,95	32,309	74,282	86,931	67,792	
237,06	84,847	132,174	116,919	51,401	82,194	84,989	62,771	82,099	
101,475	91,764	97,733	121,846	64,618	69,735	46,142	69,687	68,124	
86,268	71,677	37,757	100,575	81,199	73,761	41,689	106,402	58,27	
92,569	69,308	106,449	137,195	64,239	91,621	49,553	85,463	33,541	
62,913	60,307	119,004	63,86	69,024	80,346	36,81	85,036	59,786	
76,983	62,534	136,627	130,658	43,063	72,909	33,73	89,821	38,941	
101,57	84,705	125,873	153,918	73,24	130,752	40,315	78,499	80,394	
72,009	80,962	155,482	128,857	71,251	101,049	60,591	89,726	78,878	
92,9	75,135	96,454	69,119	12,412	82,147	33,493	51,069	90,342	
122,178	70,587	129,615	82,336	139,232	129,947	51,117	72,624	86,6	
85,558	72,909	113,982	160,361	66,418	158,94	94,843	83,473	88,305	
100,859	81,625	119,951	75,893	191,486	85,226	87,405	99,58	87,784	
182,058	58,033	133,642	78,878	122,225	59,549	80,867	96,643	13,881	
62,344	74,898	135,727	92,758	77,836	94,037	23,024	120,804	64,666	
90,863	66,134	111,85	100,528	61,87	36,336	93,564	43,489	77,788	
211,572	55,712	116,398	73,572	68,787	78,83	104,365	102,281	83,947	
112,845	73,335	139,611	97,212	45,337	72,861	59,312	112,324	87,31	
133,121	80,299	137,858	83,947	93,327	99,58	49,08	101,759	79,162	
143,638	82,099	123,267	119,477	67,745	79,02	52,964	109,15	92,853	
141,79	70,445	132,505	90,105	101,57	84,942	49,411	105,123	68,882	
87,263	94,037	134,684	85,842	92,143	119,904	56,422	123,362	80,204	
164,672	74,804	129,189	79,399	70,303	107,586	121,135	73,761	99,817	
202,571	88,258	124,594	98,775	137,716	38,894	61,444	113,982	95,317	
138,427	80,631	43,11	98,159	65,187	138,901	95,696	102,281	82,147	
146,102	96,454	210,862	122,794	59,028	106,828	46,237	99,58	94,132	
94,132	81,625	188,549	80,015	64,713	111,755	93,232	88,779	99,959	
256,436	95,08	262,121	73,003	66,845	111,613	60,591	97,164	96,548	
161,214	76,035	256,767	113,65	66,987	129,331	138,427	81,957	93,801	
159,177	88,305	195,134	124,783	58,602	231,517	81,862	90,579	58,46	
227,632	76,035	189,401	128,573	55,143	118,34	83,236	96,785	71,772	
190,823	96,596	194,47	120,425	80,252	110,95	62,107	97,354	76,841	
136,295	107,16	145,533	59,928	67,271	116,493	39,415	111,282	84,705	
102,044	94,938	159,224	98,585	81,294	71,061	46,379	108,297	48,937	
138,001	94,559	179,169	119,525	78,83	100,338	72,53	90,437	67,366	
198,308	42,779	283,202	154,96	55,333	40,078	62,581	153,35	72,624	
125,067	126,062	244,971	108,487	56,565	46,284	59,976	75,135	65,518	
105,928	97,401	129,71	131,321	263,968	72,151	41,073	82,194	71,535	
183,811	98,443	165,193	101,807	85,558	77,457	60,07	114,171	80,441	
217,873	84,468	218,063	127,247	68,455	66,75	45,716	108,581	63,671	
136,627	102,138	223,7	106,402	75,23	28,282	43,916	110,003	92,19	
247,719	58,46	102,281	100,196	57,938	92,285	48,511	122,178	68,171	
246,771	60,781	117,109	79,778	120,046	107,207	32,12	60,734	72,719	
146,291	90,058	97,733	147,854	68,455	41,452	41,121	125,541	67,082	
151,265	53,912	120,472	111,376	65,376	37,994	42,684	81,246	36,052	
139,896	71,63	106,734	130,658	81,057	89,253	104,791	97,306	90,532	
101,333	77,409	106,923	82,241	69,024	41,831	56,991	37,568	86,031	
62,155	149,607	114,361	110,808	70,161	107,586	50,311	41,879	67,271	
99,722	76,462	107,397	116,493	153,871	81,246	51,543	54,575	82,62	
277,185	91,242	51,875	105,36	133,879	96,122	69,592	27,666	71,866	
173,626	85,51	114,693	88,353	72,198	68,834	72,53	54,859	95,269	
174,1	62,723	277,707	143,496	81,104	106,923	61,113	58,602	90,579	
145,249	36,904	207,404	38,136	135,679	91,195	42,637	60,544	75,609	
130,042	91,574	189,212	58,081	61,87	109,434	40,931	60,923	75,656	
192,623	73,809	150,839	76,32	67,129	117,582	77,883	57,275	91,053	
211,051	80,583	181,822	95,932	54,812	147,475	27,382	70,019	116,777	
107,539	83,284	205,13	128,147	51,875	119,667	33,541	51,448	96,596	
157,471	62,676	149,607	125,731	57,796	101,949	60,023	63,055	97,448	
155,387	88,116	155,008	127,578	63,339	101,949	46,9	17,671	93,327	
135,253	83,947	37,852	111,282	52,49	71,772	66,561	80,488	102,802	
156,855	83,473	39,036	111,755	46,332	80,583	65,329	74,756	104,27	
225,406	71,298	143,117	108,96	58,27	5,259	53,912	78,736	94,037	
197,55	70,208	114,977	111,376	69,64	54,243	43,774	85,084	101,57	
199,871	97,827	104,176	96,027	63,908	63,813	28,709	77,125	110,713	
453,227	81,246	185,232	105,502	129,094	52,111	38,894	73,572	74,33	
259,752	61,87	141,743	113,84	71,961	43,016	43,395	82,431	99,77	
311,626	94,18	119,477	97,827	62,155	126,536	51,353	80,394	118,625	
155,482	64,287	107,492	122,557	62,06	258,331	60,307	80,109	61,444	
419,781	82,478	213,467	131,747	75,846	113,366	64,997	148,044	84,373	
375,676	79,304	127,057	118,056	66,703	145,817	49,032	27,809	70,445	
317,548	72,814	36,194	117,867	63,718	84,657	71,914	53,248	47,374	
283,107	65,045	123,315	107,776	70,54	116,919	52,443	89,395	87,405	
238,86	39,984	128,242	91,669	44,247	79,778	76,793	84,373	83,378	
246,961	66,134	129,284	97,354	69,213	104,933	32,688	86,931	51,638	
201,861	74,519	168,32	95,743	61,065	98,585	82,431	99,817	68,455	
112,04	77,883	62,013	88,4	71,535	81,01	55,428	31,077	81,341	
190,349	77,551	45,053	91,574	68,029	73,951	50,027	86,079	65,187	
243,124	79,352	88,116	85,937	71,44	96,027	58,46	32,735	74,804	
165,857	55,57	71,63	93,09	78,688	93,895	57,086	79,636	65,139	
245,445	76,604	96,169	84,184	74,472	92,285	35,057	26,861	95,317	
292,487	82,289	86,837	118,435	129,9	85,226	58,791	66,703	74,093	
391,925	74,661	80,725	106,734	67,84	103,418	36,668	58,128	64,808	
264,442	70,872	45,384	90,911	57,37	315,701	61,776	58,933	82,857	
277,517	85,084	121,278	112,371	63,671	39,32	69,592	62,013	63,434	
366,628	77,504	92,806	100,291	52,301	49,98	36,478	33,067	77,93	
123,22	87,879	99,106	105,076	69,166	41,073	58,886	50,88	56,801	
157,329	81,72	80,915	58,744	81,246	53,438	33,541	69,261	79,115	
117,488	71,961	90,248	131,747	77,551	55,664	56,991	39,794	28,898	
122,794	74,33	90,39	53,296	92,995	56,28	79,352	57,417	57,37	
127,057	44,2	82,383	72,719	53,248	39,415	46,806	78,404	68,977	
142,596	77,078	93,99	65,755	70,54	69,735	48,937	61,349	88,447	
146,007	88,305	86,552	63,386	68,834	51,685	37,899	110,524	81,104	
131,51	64,666	84,184	72,151	172,157	56,233	33,493	61,634	91,1	
132,458	82,241	160,266	94,085	78,025	42,447	44,105	54,433	82,952	
195,276	49,932	94,511	76,509	85,226	59,218	74,519	67,887	70,54	
87,547	84,657	87,547	73,051	63,102	68,313	83,236	62,06	70,919	
43,252	72,293	249,14	73,525	76,651	72,814	60,023	42,352	93,658	
220,289	92,711	101,238	66,087	125,304	37,568	39,036	74,046	49,743	
179,121	75,514	97,401	61,539	68,645	30,84	57,938	88,068	64,997	
169,789	67,461	113,603	73,998	81,436	43,821	54,717	89,111	76,225	
124,167	86,41	88,4	59,075	67,887	74,993	58,554	75,183	85,415	
222,99	81,152	103,323	81,483	61,491	40,836	53,533	80,062	68,219	
201,008	76,225	121,562	48,937	83,378	28,993	85,937	75,183	52,254	
324,607	59,312	212,141	77,314	127,057	66,94	67,461	88,874	61,444	
242,602	30,84	107,634	72,577	76,32	94,653	68,408	77,883	73,951	
321,196	46,663	56,47	68,455	71,535	119,335	52,206	77,172	78,309	
536,653	41,5	72,009	78,641	150,697	118,909	62,628	40,173	83,047	
247,908	26,293	62,628	80,109	80,867	69,782	53,438	63,15	78,641	
246,961	88,542	55,238	82,147	100,67	58,791	79,209	32,546	77,22	
222,374	84,942	73,714	79,399	103,418	66,75	33,162	49,08	41,831	
571,615	41,358	76,083	90,295	76,177	70,256	90,248	51,164	46,995	
155,292	48,037	123,078	88,542	65,85	70,208	88,068	57,654	101,475	
186,417	35,057	64,808	64,334	83,663	77,504	59,312	43,916	70,966	
311,816	50,974	87,879	71,63	140,938	99,959	54,054	34,583	76,888	
235,07	60,307	64,571	74,993	84,515	68,692	55,712	54,717	92,569	
284,907	34,915	56,043	69,308	63,623	78,973	91,29	60,591	83,852	
184,853	49,269	23,498	73,525	139,374	57,654	83,426	43,963	90,863	
271,311	44,342	72,388	95,222	63,813	69,403	72,482	53,533	95,411	
355,732	39,226	43,3	94,085	70,824	53,627	34,299	56,801	160,977	
149,086	46,569	78,309	86,458	84,278	51,732	63,339	92,19	78,167	
267,142	44,01	45,621	104,318	69,45	88,874	45,432	38,562	89,111	
225,216	97,922	76,462	76,083	85,179	94,701	61,113	52,064	68,408	
347,441	35,388	100,291	153,918	64,76	120,756	57,749	52,111	105,549	
263,068	46,332	148,233	90,721	75,704	54,48	50,548	51,353	75,325	
247,15	44,153	46,995	88,874	64,334	73,903	69,261	68,834	79,067	
148,944	46,332	100,243	89,442	76,841	95,838	50,311	99,391	79,02	
251,461	56,659	94,416	99,154	63,197	61,586	27,43	39,984	99,628	
298,22	66,418	110,287	101,096	70,54	49,648	37,662	110,713	81,389	
343,936	88,116	79,02	82,431	200,724	42,589	36,146	53,864	91,858	
382,782	79,967	190,965	74,425	65,092	52,064	52,111	49,601	99,533	
230,948	79,067	87,5	194,091	71,156	38,183	54,101	96,264	106,07	
209,725	82,004	95,696	101,049	132,789	34,441	43,821	83,52	113,556	
238,291	80,394	83,852	110,382	58,649	64,902		49,316	85,179	
275,527	84,089	102,896	106,544	69,119	58,175		54,812	103,37	
216,262	85,463	127,484	177,321	73,051	46,284		112,561	51,685	
194,802	82,004	121,799	128,668	68,692	45,147		223,605	72,103	
151,076	71,819	131,084	99,012	67,697	43,821		94,227	63,576	
162,73	74,709	122,746	99,77	60,402	57,275		44,958	50,359	
149,181	57,702	171,731	112,703	69,261	46,569		108,25	89,726	
182,864	48,416	129,9	120,188	62,249	36,383		97,117	93,801	
192,67	52,964	237,628	86,458	60,26	9,048		85,794	81,057	
328,207	69,45	120,756	79,209	59,549	58,46		97,401	98,633	
165,004	56,754	140,843	72,103	62,534	59,123		74,046	58,175	
55,901	69,45	167,136	92,616	74,614	52,68		70,919	48,464	
221,237	51,827	179,074	88,542	62,581	57,559		70,966	75,988	
239,097	89,869	159,84	78,594	86,884	57,038		70,493	49,932	
245,161	75,277	95,838	107,729	72,482	42,305		69,971	72,624	
154,676	66,371	187,554	91,811	69,166	58,412		61,16	69,592	
220,953	104,554	297,604	82,241	52,206	58,791		80,394	73,335	
231,422	86,221	256,578	64,097	85,937	57,133		50,927	82,478	
360,232	104,176	157,803	90,105	93,895	54,907		40,221	63,292	
234,265	100,101	128,573	105,407	60,118	36,81		56,043	78,925	
250,656	94,464	158,04	82,004	55,901	40,078		39,368	43,489	
383,493	71,251	170,12	147,191	94,795	48,606		57,18	80,773	
218,394	91,242	142,264	102,896	122,415	40,221		53,817	87,784	
331,76	83,378	80,725	94,843	56,565	40,315		79,636	81,815	
213,562	109,813	47,137	71,487	88,068	43,916		87,168	92,095	
465,403	72,719	77,93	75,088	73,809	41,831		92,427	122,225	
197,36	91,621	63,197	57,938	100,054	34,962		82,147	59,928	
318,022	76,793	79,967	64,334	95,932	26,435		47,185	72,956	
174,005	65,803	55,191	100,007	47,374	28,472		96,548	110,334	
263,968	97,496	82,383	109,718	46,284	38,089		98,964	58,839	
372,36	79,257	69,119	103,323	92,332	55,522		97,685		
199,776	94,464	61,634	101,665	73,903	46,806		34,109		
214,889	74,756	80,441	97,638	58,744	56,375		73,903		
248,05	93,753	72,909	100,149	68,882	44,295		76,793		
225,785	109,055	117,061	98,396	66,94	91,621		59,36		
457,065	102,707	103,37	105,218	86,41	42,4		75,988		
182,959	92,143	108,487	103,133	83,71	34,915		80,157		
114,266	74,235	116,73	100,907	81,389	36,289		89,205		
184,948	53,391	113,792	88,21	76,888	32,356		80,536		
276,806	76,414	100,528	114,693	95,98	74,425		17,576		
	41,879	79,399	102,707	69,735	53,58		87,405		
	78,973	124,973	100,007	147,428	46,711		48,558		
	74,425	107,16	86,173	163,772	93,706		97,448		
	51,827	75,609	98,87	52,49	40,694		81,389		
	68,124	80,536	91,385	143,638	37,189		96,454		
	59,739	78,072	89,916	85,179	35,673		81,531		
	76,841	66,229	85,084	75,325	42,163		84,231		
	52,348	65,755	85,937	78,309	50,264		95,838		
	72,956	78,499	88,589	48,322	58,933		50,832		
	54,338	79,446	109,529	75,704	46,048		50,074		
	28,614	92,095	78,167	83,52	45,858		70,493		
	75,846	73,335	77,788	160,219	71,535		58,649		
	94,18	64,713	101,759	62,581	54,433		46,474		
	197,029	96,027	110,429	184,569	51,59		56,565		
	69,592	159,556	107,634	138,332	47,99				
	64,097	76,462	107,16	82,999	65,613				
	33,446	82,241	124,546	86,079	58,46				
	102,091	41,121	130,61	104,981	50,88				
	56,517	71,014	111,187	80,346	58,412				
	129,094	65,897	107,965	106,876	125,399				
	91,053	70,635	88,116	91,764	62,439				
	88,874	77,646	110,382	108,487	64,95				
	112,798	80,062	58,744	76,462	49,364				
	34,725	75,372	48,369	79,257	27,951				
	85,321	88,447	43,537	86,647	44,863				
	142,785	88,732	63,529	74,851	47,185				
	114,835	89,632	63,955	84,326	27,477				
	112,087	118,34	52,727	67,603	40,41				
	96,785	65,897	179,074	70,635	25,298				
	84,989	88,495	65,187	67,934	54,67				
	50,264	47,848	69,545	51,732	25,866				
	86,079	121,609	91,858	53,343	48,037				
	93,327	157,14	59,928	169,931	50,548				
	101,665	158,324	65,424	107,397	21,46				
	76,367	136,437	63,055	49,932	50,169				
	104,649	135,869	66,561	48,653	64,476				
	113,129	102,991	59,454	70,161	44,437				
	100,196	122,036	67,934	69,166	62,155				
	93,469	122,367	133,358	64,571	90,579				
	60,828	129,378	66,892	57,37	97,78				
	67,366	132,837	63,86	75,609	51,827				
	67,603	140,511	61,87	71,961	68,55				
	57,559		63,908	96,548	55,238				
	74,33		79,02	71,393	48,701				
	68,313		40,979	65,424	56,517				
	75,135		94,416	141,127	93,279				
	35,388		81,341	77,22	55,901				
	62,913		113,082	141,222	59,786				
	41,689		86,315	66,134	189,496				
	29,23		46	121,23	46,663				
	41,452		52,775	107,16	50,548				
	59,218		73,003	62,96	58,081				
	65,424		75,751	75,656	64,192				
	46		88,495	78,641	73,667				
	55,664		88,921	88,921	55,854				
	86,837		68,455	77,078	55,901				
	71,345		75,562	65,992	48,795				
	78,736		105,691	90,721	62,202				
	55,286		44,153	65,945	45,147				
	76,177		63,576	54,385	50,88				
	45,716		72,482	50,88	63,102				
	60,307			57,275	50,169				
	68,977			68,977	44,389				
	70,54			103,512	40,41				
				72,009	37,473				
				97,97	51,543				
				50,88	53,201				
				87,974	41,405				
				65,992	39,936				
				81,057	58,223				
				68,171	37,899				
				75,372	56,612				
				49,127	48,558				
				88,21	79,778				
				65,329	49,032				
				105,549	58,223				
					63,718				
					60,355				
					57,796				
					62,486				
					57,749				
					32,262				
