# Supplementary material for: The epididymis contributes to sperm DNA integrity and early embryo development through Cysteine-Rich Secretory Proteins
Source: eLife. 2025 Apr 28;13:RP97105. doi: 10.7554/eLife.97105 (PMC12037180; doi:10.7554/eLife.97105)
Supplement: Figure 5—source data 2. [file elife-97105-fig5-data2.txt]

				
Table Analyzed	% fragmentation			
		Control 	C1/C3 DKO
8/11/2023	3,87		68,54
1/12/23 	50,2		57,14
1/12/23 	17,98		51,55
17/1/2024	25,91		45,56
25/1/24 	55,84					


Column B	C1/C3 DKO			
vs.	vs,			
Column A	Control 			
				
Unpaired t test				
    P value	0,0372			
    P value summary	*			
    Significantly different (P < 0.05)?	Yes			
    One- or two-tailed P value?	One-tailed			
    t, df	t=2,095, df=7			
				
How big is the difference?				
    Mean of column A	30,76			
    Mean of column B	55,70			
    Difference between means (B - A) ± SEM	24,94 ± 11,90			
    95% confidence interval	-3,208 to 53,08			
    R squared (eta squared)	0,3854			
				
F test to compare variances				
    F, DFn, Dfd	5,009, 4, 3			
    P value	0,2166			
    P value summary	ns			
    Significantly different (P < 0.05)?	No			
				
Normality of Residuals				
Test name	Statistics	P value	Passed normality test (alpha=0,05)?	P value summary
    Anderson-Darling (A2*)	0,2036	0,8180	Yes	ns
    D'Agostino-Pearson omnibus (K2)	0,1069	0,9480	Yes	ns
    Shapiro-Wilk (W)	0,9682	0,8793	Yes	ns
    Kolmogorov-Smirnov (distance)	0,1542	0,1000	Yes	ns
				
Data analyzed				
    Sample size, column A	5			
    Sample size, column B	4			
