# Supplementary material for: The epididymis contributes to sperm DNA integrity and early embryo development through Cysteine-Rich Secretory Proteins
Source: eLife. 2025 Apr 28;13:RP97105. doi: 10.7554/eLife.97105 (PMC12037180; doi:10.7554/eLife.97105)
Supplement: Figure 5—source data 3. [file elife-97105-fig5-data3.txt]

					
Table Analyzed	Data Caput-Cauda				
Data sets analyzed	A-D				
					
ANOVA summary					
  F	216,7				
  P value	<0,0001				
  P value summary	****				
  Significant diff. among means (P < 0.05)?	Yes				
  R square	0,1779				
					
Brown-Forsythe test					
  F (DFn, DFd)	86,53 (3, 3004)				
  P value	<0,0001				
  P value summary	****				
  Are SDs significantly different (P < 0.05)?	Yes				
					
Bartlett's test					
  Bartlett's statistic (corrected)	353,7				
  P value	<0,0001				
  P value summary	****				
  Are SDs significantly different (P < 0.05)?	Yes				
					
ANOVA table	SS	DF	MS	F (DFn, DFd)	P value
  Treatment (between columns)	525599	3	175200	F (3, 3004) = 216,7	P<0,0001
  Residual (within columns)	2429163	3004	808,6		
  Total	2954762	3007			
					
Normality of Residuals					
Test name	Statistics	P value	Passed normality test (alpha=0,05)?	P value summary	
  Anderson-Darling (A2*)	26,10	<0,0001	No	****	
  D'Agostino-Pearson omnibus (K2)	478,1	<0,0001	No	****	
  Shapiro-Wilk (W)	0,9590	<0,0001	No	****	
  Kolmogorov-Smirnov (distance)	0,06693	<0,0001	No	****	
					
Data summary					
  Number of treatments (columns)	4				
  Number of values (total)	3008			

								
Number of families	1							
Number of comparisons per family	6							
Alpha	0,05							
								
Tukey's multiple comparisons test	Mean Diff,	95,00% CI of diff,	Significant?	Summary	Adjusted P Value			
  Cauda vs. Cauda	8,683	5,164 to 12,20	Yes	****	<0,0001	A-B		
  Cauda vs. Caput	-22,44	-26,17 to -18,71	Yes	****	<0,0001	A-C		
  Cauda vs. Caput	-21,01	-24,83 to -17,19	Yes	****	<0,0001	A-D		
  Cauda vs. Caput	-31,12	-34,94 to -27,31	Yes	****	<0,0001	B-C		
  Cauda vs. Caput	-29,69	-33,59 to -25,79	Yes	****	<0,0001	B-D		
  Caput vs. Caput	1,434	-2,658 to 5,527	No	ns	0,8044	C-D		
								
Test details	Mean 1	Mean 2	Mean Diff,	SE of diff,	n1	n2	q	DF
  Cauda vs. Cauda	81,31	72,62	8,683	1,369	907	823	8,970	3004
  Cauda vs. Caput	81,31	103,7	-22,44	1,452	907	664	21,85	3004
  Cauda vs. Caput	81,31	102,3	-21,01	1,486	907	614	19,99	3004
  Cauda vs. Caput	72,62	103,7	-31,12	1,483	823	664	29,67	3004
  Cauda vs. Caput	72,62	102,3	-29,69	1,516	823	614	27,69	3004
  Caput vs. Caput	103,7	102,3	1,434	1,592	664	614	1,274	3004	


Cauda	Cauda	Caput	Caput
39,368	71,487	113,745	119,24
53,959	56,186	75,088	148,518
56,328	93,279	64,334	177,463
62,486	100,243	57,986	105,265
108,866	134,495	60,497	13,454
59,976	60,686	56,517	153,35
106,971	73,193	112,229	124,073
78,262	53,391	67,792	118,814
79,304	58,649	62,771	204,561
80,252	62,96	55,333	55,428
73,288	114,693	57,607	43,205
77,836	91,432	59,644	56,328
79,636	106,544	84,61	50,501
86,979	70,682	87,595	62,628
74,851	79,541	78,12	44,342
77,836	82,194	94,274	50,453
73,572	103,181	119,809	49,79
88,447	86,552	96,454	42,826
75,988	85,036	97,733	190,349
65,139	51,638	159,129	155,339
78,878	100,622	102,281	150,46
60,023	61,586	115,261	212,567
64,097	89,3	116,635	206,788
64,239	86,031	117,535	147,096
39,936	72,482	183,006	114,598
96,833	95,553	139,138	110,334
62,581	46,048	118,672	106,023
77,314	63,671	182,58	130,042
101,617	96,501	179,311	104,223
69,213	69,971	114,219	99,959
75,277	74,993	101,759	144,775
63,671	136,579	114,929	97,212
66,94	56,186	93,848	114,55
76,509	70,019	145,912	119,951
109,86	81,72	99,485	102,186
74,188	52,585	132,884	107,113
78,973	104,176	250,656	98,585
62,865	66,039	78,688	91,1
66,608	60,876	89,774	74,093
81,768	71,014	77,693	106,828
71,914	81,436	51,496	134,637
88,116	63,955	94,511	88,495
101,475	68,266	168,178	128,81
78,357	89,111	148,849	103,323
92,143	48,322	77,646	65,755
62,486	78,594	103,512	108,439
95,222	77,788	118,009	77,125
83,71	62,771	59,502	72,245
62,013	91,479	60,876	98,822
131,7	110,145	96,406	80,346
59,454	107,492	92,853	127,768
76,035	85,889	79,541	44,153
89,3	50,074	89,726	102,281
94,132	57,607	83,663	73,288
75,988	90,484	73,003	103,654
106,307	67,034	132,221	90,532
90,295	84,657	131,842	90,342
88,116	91,858	86,694	82,289
131,51	60,118	81,389	101,759
116,635	70,824	90,532	103,323
86,031	101,001	73,24	98,112
167,704	77,03	83,615	51,164
78,215	100,338	114,408	98,87
89,158	53,864	81,768	98,68
84,657	52,775	87,879	70,019
45,669	59,644	111,045	66,703
92,095	80,062	95,98	52,301
83,047	112,798	79,967	68,503
40,931	99,485	203,519	48,748
106,781	95,885	66,513	82,668
81,199	69,687	102,802	70,729
120,425	67,603	131,131	67,84
82,383	101,191	104,791	101,286
84,042	77,078	85,368	84,61
83,899	84,847	168,083	84,136
114,882	87,263	116,777	49,553
75,372	80,82	134,163	73,525
111,945	142,691	93,516	49,032
104,697	86,505	109,624	87,358
89,821	105,597	166,283	85,937
75,893	49,553	96,548	106,686
109,86	84,373	100,622	81,104
81,72	83,331	80,82	89,158
91,29	75,941	67,887	51,306
92,664	72,103	116,919	158,419
62,297	80,157	93,895	59,739
107,35	87,168	77,504	55,712
74,188	108,629	113,698	89,49
55,949	97,164	121,609	113,508
97,448	97,164	105,36	87,831
79,92	63,481	125,541	40,457
78,688	66,75	104,176	86,221
125,778	75,277	88,921	53,533
78,499	82,289	128,194	61,965
82,715	80,252	131,179	59,407
139,517	59,312	114,645	100,575
96,785	47,469	161,688	98,964
102,138	114,598	137,385	93,422
84,8	64,76	91,858	91,006
114,693	63,718	106,307	86,458
79,778	73,003	151,692	85,984
89,537	102,896	108,25	226,874
12,649	61,397	89,347	121,893
80,962	100,907	133,737	63,481
96,785	144,68	123,125	107,776
78,499	55,996	110,003	53,106
65,945	133,737	100,622	49,601
76,083	121,041	164,104	86,694
85,036	62,06	148,849	88,116
54,717	80,299	123,978	113,224
122,272	66,655	102,802	74,33
136,958	91,953	137,811	81,104
79,92	86,079	165,146	90,295
82,762	92,853	90,863	92
85,51	53,438	190,159	150,981
70,54	66,466	54,907	126,583
92	89,158	98,822	102,944
85,415	84,847	173,01	148,707
79,162	107,918	95,553	76,888
86,884	60,26	113,271	132,505
84,705	90,958	80,252	134,637
124,641	99,817	116,493	125,162
92,711	70,777	94,606	92,853
92,237	103,607	62,107	87,737
79,352	92,995	54,907	86,126
76,32	107,539	90,484	109,434
75,704	55,57	71,203	84,61
74,898	125,778	119,43	86,268
88,4	69,213	63,055	60,639
70,872	86,505	68,266	93,469
78,783	108,06	80,82	88,258
73,051	53,77	168,036	107,823
87,689	102,802	104,649	43,584
76,888	86,268	89,253	55,333
90,769	177,937	108,818	61,207
65,424	63,86	101,001	54,575
79,494	92,427	122,083	80,109
84,089	94,606	93,422	114,314
89,347	92,9	91,006	172,773
78,262	61,918	95,317	136,911
84,705	122,083	97,827	92,616
61,918	66,324	104,649	82,762
76,13	184,996	23,829	81,483
74,804	92,711	94,369	106,876
75,277	77,599	93,564	65,471
66,466	93,232	90,627	87,121
72,151	96,217	102,896	102,991
72,814	79,825	197,739	94,559
64,05	86,315	138,237	115,451
58,46	90,958	109,387	69,829
59,881	64,618	74,188	110,476
54,907	55,522	96,501	121,325
68,219	53,722	119,572	67,697
82,052	55,428	137,432	162,73
93,137	59,312	82,147	66,134
103,039	94,18	87,31	103,607
77,836	113,84	128,005	62,344
73,809	63,529	66,703	80,773
78,215	80,394	45,337	57,607
76,699	63,055	80,062	70,066
80,346	64,666	99,485	72,624
90,39	60,118	85,321	97,259
71,108	47,469	104,554	86,931
94,085	57,654	125,304	72,388
84,373	59,644	81,294	59,407
106,544	64,002	116,682	77,93
85,984	61,918	89,963	108,723
93,327	45,858	97,259	69,877
89,537	81,91	73,43	97,117
80,062	84,61	103,37	79,778
69,971	69,213	74,946	87,737
77,314	94,843	77,22	93,043
76,414	55,38	47,943	105,36
69,024	94,18	68,219	72,34
64,713	68,266	69,877	84,705
97,306	92,048	105,881	121,278
92,711	71,345	103,133	120,093
75,467	82,905	83,568	131,226
81,152	58,317	105,928	100,291
75,941	68,361	112,182	86,884
57,749	56,375	70,114	92,758
104,27	71,298	73,335	103,654
73,714	51,353	74,282	88,305
87,073	107,16	82,147	150,318
78,167	65,234	68,171	120,283
80,962	43,537	79,446	127,199
100,575	101,049	64,95	114,171
69,877	50,406	74,993	73,572
81,91	36,194	98,206	194,802
93,374	106,781	146,907	69,403
89,063	60,497	72,719	102,707
81,957	93,658	66,229	100,007
79,873	38,326	71,061	74,993
77,93	100,007	93,943	88,305
68,219	85,747	100,196	62,96
90,769	20,845	109,671	86,221
142,312	89,347	90,532	131,937
119,146	40,41	71,061	78,072
82,052	84,184	79,541	81,057
86,315	44,247	88,542	71,677
101,38	88,021	100,812	
89,016	78,83	83,757	
101,049	35,72	81,91	
63,955	37,757	110,097	
115,024	119,809	73,43	
133,168	89,869	94,227	
103,323	86,742	76,414	
89,158	114,977	70,919	
113,366	131,321	61,634	
92,095	40,979	108,534	
62,628	93,848	81,91	
97,212		78,783	
85,321		79,494	
93,185		104,365	
84,847		93,99	
88,684		77,741	
122,036		89,395	
53,059		87,073	
82,241			
75,372			
			
			
			
			
			
			
			
			
			
			
			
			
			
			
			
			
			
			
			
			
			
			
			
			
			
			
			
			
			
			
			
			
			
			
			
			
			
			
			
			
			
			
			
			
			
			
			
			
			
			
			
			
			
			
			
			
			
			
			
			
			
			
			
			
			
			
			
			
			
			
			
			
			
			
			
			
			
			
			
			
			
			
			
			
			
			
			
			
			
			
			
			
