# Supplementary material for: The epididymis contributes to sperm DNA integrity and early embryo development through Cysteine-Rich Secretory Proteins
Source: eLife. 2025 Apr 28;13:RP97105. doi: 10.7554/eLife.97105 (PMC12037180; doi:10.7554/eLife.97105)
Supplement: Figure 5—source data 4. [file elife-97105-fig5-data4.txt]

No probe	Oligomycin	Control	C1/C3 DKO
2545786	2,9712109e+007	1707060	1645529
2801591	2,646635e+007	1845257	1859773
3206346	2,250715e+007	2107685	1760918
3708654	2,6617366e+007	2509944	1791129
3039966	2,5296274e+007	3948652	1744578
3252055	3,208181e+007	4435537	2160623
3173579	2,536813e+007	5421420	2056439
4054148	3,5489205e+007	3886954	1892525
3790553	2,8903115e+007	3754474	2263812
3240861	2,6408637e+007	3930283	2093878
3184895	2,5934866e+007	3420686	2351882
3575986	2,6859946e+007	4053928	2183145
3492515	2,5253709e+007	3857701	2143185
5073980	2,807692e+007	4009078	1699133
808461	2,6566272e+007	5120870	2004966
853559	2,5104217e+007	3926773	2119177
777930	3,1639737e+007	3964654	1245927
871198	3,0810962e+007	3625641	1651006
829664	2,7533441e+007	3755226	1486521
839656	3,4502213e+007	3939023	1506956
777786	2,877534e+007	3211412	1435269
701907	2,4824079e+007	2629446	1423930
770526	2,437788e+007	2717081	1372690
695769	2,9384793e+007	3232883	1570703
742180	2,833962e+007	3593507	1375273
784117	2,8760133e+007	3139058	1307045
879409	3,2318927e+007	3403875	1488295
859237	2,6644836e+007	3872100	1481612
692081	2,9848559e+007	3443744	1330280
760184	2,2825765e+007	3106432	1467104
940552	2,7051314e+007	2199612	1882121
991087	2,0601734e+007	3164892	1259179
959790	2,9911156e+007	4574273	1538361
962613	2,8086965e+007	4272736	1581664
910914	3,0532161e+007	4779163	1487235
1077689	2,5015151e+007	5488247	1420454
1175342	3,3079057e+007	4544057	1453304
1031398	2,9502748e+007	3849690	3074774
1133087	2,7614127e+007	4057720	4897887
1025307	2,3260914e+007	4747572	1581855
1886718	2,938721e+007	4595718	5079196
1374669	3,0760411e+007	5196041	3114520
1860385	3,333806e+007	5489247	4881629
1558364	3,2492415e+007	5539597	3783060
1603092	2,7932729e+007	3541467	3886545
1956748	2,5141188e+007	3756033	4295193
2248056	3,7855621e+007	3161979	4153746
1844058	2,9153439e+007	4229864	2363689
4702424	2,7348124e+007	4417757	4493968
4827708	2,2564675e+007	4121891	3688456
1841190	2,8323921e+007	3911940	3293773
1606487	2,5752021e+007	3086837	2863976
1840849	2,6155294e+007	4930476	4391766
1785688	2,3952052e+007	4143077	3967036
2027073	2,6257196e+007	4232477	3618944
3925628	2,669931e+007	4536434	1369181
1869006	2,26142e+007	4749929	2409061
1595417	2,3872908e+007	4718678	3021051
1895868	2,5134849e+007	5322230	2703260
1291142	3,0083746e+007	3869454	2242654
1777587	1,4425474e+007	4563430	3164095
2190722	2,7367253e+007	4324189	2851392
2048336	2,7513103e+007	3601500	3207181
1638367	2,1435587e+007	4195613	3165580
2388410	2,9547573e+007	3863392	3332290
2336825	2,940108e+007	4768661	3364116
1702531	3,04949e+007	4450610	2744939
1229880	2,1815244e+007	3483300	4161952
1393604	2,2062494e+007	4772500	3253515
1469817	2,4375209e+007	4540486	3589537
2016279	3,0830525e+007	4586604	4029676
2372688	2,7214578e+007	4205567	4465704
1732496	2,0627338e+007	3797152	4098200
1710571	2,5424624e+007	4178405	3724955
1938092	2,3007974e+007	4503830	3993592
1759325	3,1915819e+007	4103139	4423871
1514566	2,5245341e+007	5272877	4376072
2237692	2,4994588e+007	4639567	3350944
1742301	2,6164024e+007	4760937	4387596
1633286	2,818484e+007	5859860	2793972
1622027	2,0052227e+007	4011876	3393230
1418375	2,6417469e+007	4104594	3406936
2330304	1,9465292e+007	5930811	3818556
1867133	2,2990529e+007	4475855	3648252
1573422	3,1001324e+007	4255776	4862438
2170307	2,2630126e+007	4727865	3287764
1826540	2,7416935e+007	4549939	2502772
1690859	3,3696796e+007	5287119	3568767
1559863	2,5933316e+007	5300743	2098502
1658427	2,9200763e+007	5474478	2572488
1741751	2,4174756e+007	5015907	2687606
1694010	3,0340642e+007	5624658	3171336
1351899	2,4975384e+007	4958840	2849664
1770723	3,4285616e+007	4366036	3295444
1944850	2,8649173e+007	4961405	3143695
1888838	2,8651514e+007	5811380	3720198
2114344	3,3609312e+007	5359690	3477192
1610672	4,3813434e+007	6030080	3133318
1749735	3,2457493e+007	5701314	2946648
1921390	2,7386356e+007	4857130	2692886
1864268	3,0703393e+007	5680030	3114646
1925120	1,1437291e+007	5719713	3239139
2387766	2,7014897e+007	5000197	3102792
2383267	3,5746741e+007	6265441	4216864
1873003	2,5520843e+007	7057790	3380183
2159278	2,6372168e+007	5546917	1526292
1556285	2,5251354e+007	5166701	3682123
2427584	2,5497737e+007	5427218	2033152
1991471	2,4246953e+007	5237945	2169558
2378816	2,488587e+007	5006904	2691260
2633910	2,1264167e+007	5408039	1940707
2026440	2,3413143e+007	3631855	2025257
1859467	2,1606715e+007	4409761	2599679
2208629	2,4020322e+007	4151091	3317874
1912531	2,1971838e+007	5107625	2514819
2900094	2,5683273e+007	4737291	3102878
1749728	2,2814201e+007	4258434	3396759
2077826	3,415466e+007	4368126	2951814
2233994	2,3391032e+007	4663157	2912607
1743568	2,7008196e+007	4826620	2572020
1682352	2,3788887e+007	4784531	4077526
1700944	2,6449465e+007	4725312	3373288
2027202	2,4325758e+007	3822703	2867393
1619632	2,6623675e+007	2747346	4044309
2278799	2,4832901e+007	3294172	3381986
949149	2,6362075e+007	3442061	3290215
1801173	2,5694341e+007	3367022	3002371
1031786	3,055121e+007	4179744	4115754
1429440	2,7162034e+007	5748072	4097673
1202243	2,3923305e+007	5980111	3440652
1599105	2,7672846e+007	4893357	3472287
1699589	2,5482249e+007	4452270	3344306
1829987	2,6779181e+007	3525283	3006657
1890912	2,4567225e+007	4491641	3125212
1113871	2,6343845e+007	3573616	3805310
1246884	2,333238e+007	4995018	3157358
1237985	2,6995059e+007	4117097	3201546
963950	2,5028062e+007	3623696	2859715
1578445	2,9452361e+007	3891477	4380817
1460589	2,7536562e+007	5837777	847830
1732071	2,7035488e+007	4034420	4183286
1415844	2,45204e+007	4975947	3097651
1678457	2,6390512e+007	4457336	3738794
2416931	2,7412688e+007	4692931	3472248
1832068	2,3015368e+007	4395761	3620165
1729471	2,3089754e+007	5782321	4581004
1683568	2,7008631e+007	5155953	2044643
1881180	2,9093243e+007	4712967	3600015
1441209	2,1745193e+007	4510969	2934822
1622070	2,6197007e+007	3966777	2979269
1857754	2,7405576e+007	4045129	2518762
1729265	2,6030601e+007	4050102	1951105
1895818	2,2983029e+007	4969142	3241290
1976626	2,5324519e+007	3950598	2457568
2276769	3,700103e+007	3692246	2219477
1733429	2,8624737e+007	2878771	2632184
2363333	1,4219592e+007	3802143	1513493
2292446	2,8957426e+007	4496616	3076923
1701594	2,6671738e+007	5143500	4924516
2074952	2,8261186e+007	4157670	3824770
2321149	2,5512645e+007	4297043	4169854
1906985	2,4165931e+007	3773716	4716000
2482204	2,7999977e+007	3069850	4753163
2351962	2,441502e+007	3391590	2394822
6111491	2,3748558e+007	3509857	2895113
1769687	2,68443e+007	3914052	2955647
1372277	2,7215589e+007	3276367	4382542
2381538	3,6176142e+007	4557408	3050959
989943	3,0361555e+007	3408967	3193753
1175217	3,040826e+007	3405918	2941800
1136705	3,0690987e+007	5270777	4618384
1790015	2,8980431e+007	3758275	3940789
1140038	2,7638166e+007	3380086	3268188
1234367	1,7523964e+007	4565410	3904166
1366709	1,7770788e+007	4169313	1428967
1849060	1,7828382e+007	4432797	2270868
1702173	1,675676e+007	3948087	3032710
1392161	2,052708e+007	6009379	2666633
1267181	1,8038838e+007	4427090	3683371
1955568	1,9800174e+007	5810197	3493270
1412838	2,58579e+007	4564763	4520800
1573953	2,1254022e+007	4692506	2951027
1934556	3,0221633e+007	3867641	1656300
1350038	2,3622354e+007	3542914	3815048
1927092	2,1037169e+007	4960605	4449593
1328979	2,5775743e+007	3966793	3805531
1207362	2,2665403e+007	4512432	4729331
1468028	2,1630859e+007	3967603	3844693
1198010	2,7462922e+007	4026344	3391103
1394155	2,4605066e+007	3412197	4150817
1142923	2,1966265e+007	4085255	3703356
1541095	3,5223225e+007	4674358	4482580
1498567	3,5845379e+007	3285885	3160230
1559498	2,7413054e+007	3623435	3481054
1441875	2,7093766e+007	4195332	4404426
1769173	2,2212804e+007	4281480	4117345
1578062	3,035392e+007	4486545	5031174
1309864	3,7836982e+007	4308424	3748983
1471148	2,5640101e+007	3465358	4995264
1993944	3,6214017e+007	4442840	3825107
1285282	2,6486206e+007	3733726	4047915
1216398	3,2841241e+007	5002739	3494654
1039482	2,265896e+007	4332312	3363285
1269762	3,1833769e+007	2964533	3830238
1440483	2,6646534e+007	6018480	4139219
1254349	2,5210637e+007	3643159	3917392
1414051	3,217816e+007	4180716	4205760
1326945	2,8051794e+007	3772565	5187560
1431831	4,6409301e+007	5724464	2875350
1477983	3,4711204e+007	3525974	4607794
1988240	2,1013733e+007	4484331	4025014
2027200	2,0956195e+007	5264507	4372309
2307014	2,3851115e+007	5093923	4620104
2015660	2,4336253e+007	5055549	3692714
1941109	1,79611e+007	5488473	5018616
1971805	2,1382574e+007	4814546	5623907
1779278	3,1558395e+007	4409073	4872738
1813359	1,4646176e+007	3789768	4179500
1230435	1,6993784e+007	3845041	4254439
1924315	2,0731801e+007	3856122	3532867
1663650	2,0158638e+007	4243502	4710257
1527450	2,6461739e+007	4021358	5962226
1830822	1,9347148e+007	4380372	4815539
1861601	2,5412693e+007	5453791	3788075
1376146	2,1615321e+007	4831744	3937580
1810974	1,9302171e+007	4799023	5261968
1769274	1,8958784e+007	5141621	4000418
1623042	4,2489061e+007	6120591	3158668
1955268	1,5014272e+007	5836104	3032770
2088207	2,5951828e+007	5860096	1913634
1890816	3,060846e+007	4534411	2722807
1353488	2,982005e+007	4387891	2615288
1811488	2,7368832e+007	4314988	2622029
1929975	2,6072562e+007	4173641	3220153
2179904	2,3672498e+007	5306900	2346619
1938658	2,5692091e+007	5555087	2685093
2373748	2,7450447e+007	4817827	2493286
2054126	2,6045198e+007	5959977	2574754
1248741	2,9693646e+007	4424899	4167095
1225711	3,2579389e+007	5466172	3138504
1358937	2,2755776e+007	5862948	3769693
1163935	2,6843529e+007	6327933	2693887
1640618	4,0997054e+007	5736767	4287942
1560612	2,6779724e+007	4904100	2640812
1471444	3,0142136e+007	6470835	3001576
1327437	2,8491758e+007	6726696	3781459
1787507	2,5522907e+007	8643257	3753271
1491573	3,6890273e+007	7141030	2705186
3401096	2,6874921e+007	5626587	3735646
1340502	1,9482145e+007	6726949	2565296
370506	2,8629439e+007	8783217	3003000
542169	2,7391695e+007	8425157	4367787
439566	2,8067109e+007	5392870	3164492
379149	3,4901777e+007	7165152	2892308
411236	2,5744854e+007	1,0616597e+007	2363662
308826	2,7402026e+007	9216432	3473779
493497	2,5866756e+007	7729389	4406675
719360	3,974843e+007	8521695	2769285
368497	2,9310909e+007	7470124	2984172
410680	2,3626108e+007	8862953	2937607
442313	3,600206e+007	5501926	3305194
398052	3,3877934e+007	9959252	2598478
405724	2,6563094e+007	6954645	2219828
405648	3,0323327e+007	6781285	3537787
335835	2,7552187e+007	4694784	2173800
406574	2,830486e+007	6192693	3320470
302533	2,9621503e+007	5945259	1907517
301677	2,584319e+007	5875986	3863015
298729	2,5345213e+007	5689389	2998253
311074	1,3965519e+007	6505526	3203188
339003	2,1095839e+007	6718988	3309953
296245	1,549822e+007	7770015	3329344
315637	2,7088314e+007	6856387	3791619
320669	3,8209386e+007	5298353	2669493
277704	2,9071932e+007	6502294	2981592
344431	3,7130916e+007	6190816	2979538
356096	3,8159954e+007	7355987	3673010
277166	2,5443812e+007	9205275	3166896
300192	2,7453453e+007	8262244	2856371
279957	2,8632375e+007	5100055	3420249
323364	3,4392949e+007	7025238	2491387
271749	3,3083112e+007	7028532	3807527
265680	3,1960943e+007	8079545	3944010
422597	4,2239995e+007	5934580	2433878
375448	4,5899942e+007	7695315	3726835
535858	3,0530238e+007	6091452	3834879
293739	4,3025124e+007	7977165	2755234
325599	4,075839e+007	8693560	2678633
269593	3,3228115e+007	8873744	2340098
298482	2,8347197e+007	6488054	2388901
260534	2,7962356e+007	7722378	2531941
281957	3,1495478e+007	6212268	2118121
267275	3,0204225e+007	8986097	2611583
275712	2,6090719e+007	6554437	2356440
299886	2,9949789e+007	8826701	2842615
549137	2,4218575e+007	6671336	3461673
510831	3,523547e+007	6989327	2681311
619842	3,1470175e+007	6781485	3197787
507271	2,7954115e+007	7527142	2667092
1186834	3,6649095e+007	8173928	3839271
513498	3,1219052e+007	5876506	3213784
576799	3,2918317e+007	5409135	3094247
399811	3,3229358e+007	5601093	2937574
543180	2,2688419e+007	5830683	2206798
933310	3,5948168e+007	5129292	3331772
629493	2,6730577e+007	4778106	3454809
530216	3,973873e+007	5653222	3699490
686390	2,4792306e+007	5356323	2734018
346825	2,4802876e+007	5659980	3659718
472850	2,9599896e+007	5470862	2647122
826437	2,8885126e+007	6056863	2714996
483170	1,9253953e+007	5579167	3058769
465872	3,4144017e+007	4724467	2771899
601823	3,5015561e+007	6527863	2304611
705535	2,3798752e+007	6017769	2857089
878810	3,37309e+007	5317964	4772093
1078580	2,8887943e+007	4409210	2494854
845076	2,344688e+007	4858474	2766798
1217652	2,796282e+007	4236348	2964793
1109588	1,0417964e+007	5359635	2374570
683821	1,7513255e+007	4954560	2470095
1379645	3,2272494e+007	4097362	1936716
835951	2,5737473e+007	4142431	1880268
1067401	2,901088e+007	3614718	3002736
1485870	3,155649e+007	3554819	3072315
1991558	4,1071519e+007	4691090	2627610
1117266	3,1375485e+007	3729305	3238833
906652	2,5372855e+007	5267728	2328209
1507611	3,1205077e+007	4302381	2649936
901873	3,3103732e+007	4758293	3278946
896280	3,4542133e+007	5044324	2981794
1433298	2,9008889e+007	4646175	3179342
1375662	2,1309192e+007	3787641	2648996
910641	3,0253283e+007	4296389	3088972
1352268	3,0045515e+007	3792265	3615989
1373814	3,0188355e+007	4245971	3788414
961837	2,3901919e+007	4139224	3062090
1117442	2,9574346e+007	3946338	3435127
658655	2,8744376e+007	4847604	3599564
1300410	2,0362659e+007	3539902	4003640
710888	2,5822339e+007	4408027	3212257
937472	2,2051996e+007	4551299	3228431
840979	2,27735e+007	6558357	3617715
1311455	2,4112698e+007	4929439	3127997
1379120	1,9878488e+007	1718970	3349014
956506	2,007212e+007	4952891	4739142
896692	2,1892087e+007	5671898	3036712
1506561	1,8094958e+007	6023657	4415409
1442189	1,9276694e+007	6271471	3331370
1506053	2,6755454e+007	8031058	3200612
925523	2,1219849e+007	4996100	3167467
976260	3,1308943e+007	5031434	3798336
831484	3,0583424e+007	5558467	4926711
781358	2,5892264e+007	5286476	3494975
447800	2,8809653e+007	4984009	3961355
567988	1,9589547e+007	5039947	3699519
573262	2,546726e+007	5189194	3814623
607313	2,6612387e+007	5430981	3258521
565307	1,7749421e+007	4701807	3581953
568088	2,2260056e+007	6540636	3423599
649785	2,7433021e+007	5093209	3563451
842720	2,1856504e+007	2292297	3701243
1099300	2,535993e+007	2948502	4559699
1306385	1,9380861e+007	3468438	4991207
682583	2,9863586e+007	3938244	4630751
586310	1,8061931e+007	3078249	4016710
810669	2,6543256e+007	3751204	2484772
623236	3,0251863e+007	2894716	3611965
650407	2,8888508e+007	3934879	3792729
566018	2,1927333e+007	4301097	3254546
1151090	1,4444364e+007	3482858	4408779
654011	2,1994804e+007	3047709	7395410
1134611	2,1100026e+007	4283296	1954363
832103	2,1892688e+007	3499654	3747797
1320300	2,5448219e+007	3190119	5936660
621423	2,0140632e+007	4560633	1312622
1433450	2,5321528e+007	4066708	4331780
637824	2,5305417e+007	2960617	4891919
858901	2,7674426e+007	4243259	3838085
864965	2,1636628e+007	4817362	5794398
957967	2,1699045e+007	6033424	3687524
1012786	2,1562635e+007	4268012	3900042
684698	3,0520341e+007	1534314	4008887
645076	2,0990709e+007	3910861	3662712
827096	1,682376e+007	1589088	2703071
766412	2,9766091e+007	1173325	4050370
642188	2,2665648e+007	3946569	4235205
626878	2,9526273e+007	5927219	3362519
824655	2,1649437e+007	5285648	4556321
541250	2,9051324e+007	5337489	2721866
481878	2,3197704e+007	4600541	3836907
1141583	2,2022881e+007	4903951	3754384
778231	2,037427e+007	4961634	6049096
908164	1,3838856e+007	5370891	4531963
1155004	1,965563e+007	4457149	1233218
1038230	3,0923967e+007	5360558	4741216
883592	1,5261918e+007	2842242	4325284
998736	2,0464259e+007	5082374	2846437
950719	2,6947428e+007	5168519	5637066
903635	2,3767771e+007	4560916	2106008
781080	2,1188302e+007	5436178	1269097
1037570	2,0076372e+007	5299836	1428902
1132857	3,4590576e+007	5464382	2030005
976827	2,1821442e+007	5056661	1358137
792994	1,6028396e+007	5068977	1392518
1161149	2,0129588e+007	5295068	4015
1110388	2,5070446e+007	4776404	4223981
969077	1,713693e+007	4538623	4782428
1277218	3,1792073e+007	4971867	4466279
1224451	1,9893774e+007	5451003	5492761
1117466	2,392971e+007	4856333	5025110
1095427	2,3585009e+007	4011370	4882246
1294447	2,4770688e+007	5413528	5047106
1147525	2,6490813e+007	2835859	5026718
1115100	2,6078562e+007	4445070	4913589
1205370	2,3264587e+007	4731383	4208990
1097568	2,2916984e+007	2842076	5014469
1036480	2,5648321e+007	5876712	4528945
927787	2,7837044e+007	6184506	5921627
1826708	3,4111067e+007	5331328	5414980
1050887	2,5481142e+007	6874302	6873710
1140877	1,6764239e+007	8207299	5242659
1326673	2,6194734e+007	8118838	3516657
1388763	2,68661e+007	6918595	7746079
1401827	2,7980991e+007	9258774	4635800
1024734	1,6949325e+007	9114516	5887774
1353029	1,9048176e+007	4682300	5029920
2726092	2,6965661e+007	5973695	4647840
1242596	1,9588639e+007	6547592	5668663
968467	2,0389905e+007	6565195	6162161
1214152	2,5420108e+007	7719132	6054236
1095453	2,5330984e+007	6024115	5748038
1175342	2,1227783e+007	8491711	5047524
885213	1,6637233e+007	5832914	6547176
1152920	1,9912604e+007	9440142	5380901
884483	1,8806156e+007	5614693	5004199
728917	1,8453159e+007	7833656	5487996
783774	1,3776532e+007	8074986	4824067
1247119	1,5790458e+007	5464302	4294043
931042	2,0253392e+007	6990526	4003868
1048754	2,7911592e+007	5080592	3997149
1189387	1,7523068e+007	5221876	4500363
793569	2,6432262e+007	5878833	4739419
1289299	1,9848244e+007	4235418	3231835
998373	3,0741316e+007	3065854	4854780
1045607	2,160889e+007	3270158	4331118
910234	1,5790352e+007	4687512	5612189
1010775	1,8460328e+007	2875117	3779854
1024241	1,7290802e+007	5709251	4563909
772382	1,8161625e+007	4656461	4262664
940316	2,1846967e+007	4408529	4187873
1146624	1,8994622e+007	5407394	4620863
951049	2,0377672e+007	5980393	4701234
1062197	1,590875e+007	4098247	4333931
1032060	1,5127233e+007	4416981	4749027
1187695	1,7032094e+007	2686709	5078475
962884	2,5209224e+007	2930099	4352069
1190000	2,4190975e+007	3580068	2400204
938142	1,333964e+007	2693287	4163351
1236057	5778802	3797669	5872968
1171104	5865679	3125134	4963996
1046069	6086764	4128387	4937689
1130264	6387736	3759934	4476443
1169652	8340527	4284986	5908985
1049786	7592175	4872003	4256944
1231521	4694125	3675524	4045144
1190591	8309463	4025915	2748674
1297777	9088656	3751495	5407694
1426242	7670043	3782847	3657238
1184035	8194443	1920914	4332292
1177655	8350717	3341269	4693241
1382801	8560907	5923767	4811494
1224521	7685284	3578986	7223073
1239013	6397068	4459480	4878243
912653	7119222	4658688	4998024
1240716	4159618	4697897	5816032
1245898	7596848	4734663	5446444
1118751	7655855	3298479	4033819
844430	9291251	3312016	2471889
1417516	6993516	3240612	3865977
901316	7207891	4084890	2837773
918965	5525473	4384796	2296277
935620	6134994	4712596	3320028
1066434	7088663	5883655	3905721
1170492	4885740	2461785	5074657
1017626	5672189	6063152	7990554
868441	5361701	9388107	6242926
852732	5110152	1,0113437e+007	4790436
1219594	7759445	6076048	7270796
942488	7643705	2739107	4207633
1018980	8722360	9934413	5723100
799655	5539580	1,2941781e+007	6477656
850308	4203500	1,0577681e+007	4651757
1221216	7201811	9253657	5443944
861466	6159632	1,4453497e+007	4883171
1062614	6568887	1,016538e+007	6183538
1127391	4894653	1,2754979e+007	3371821
1090458	7532129	1,4406129e+007	3541012
901350	5635875	1,326428e+007	3736855
934411	5211291	1,6092924e+007	3194191
1008950	9955467	1,4891797e+007	2511422
988720	5289340	1,0524693e+007	3062844
797395	5870578	9694747	3106394
537223	8424178	9236488	3525815
510308	6338200	1,1088475e+007	3120013
1050302	7981047	1,0296338e+007	3623410
937260	7837870	9002113	3009288
1449543	7901100	8563162	3935892
1038307	8138992	9322347	3449564
1061346	5827855	9039243	4190907
806656	9084438	1,710673e+007	4091633
1065189	6307410	2,222999e+007	3876498
1032317	8303046	1,2031523e+007	3908470
979491	7357505	1,1910633e+007	2218680
813755	8367410	1,0926587e+007	3020300
969402	7537230	1,0498478e+007	3636516
986101	7408683	1,2183507e+007	2900985
1062836	8653730	1,3771492e+007	4961625
996038	8621080	1,2451069e+007	4392921
1103647	6720247	5081934	4274527
899710	6318220	1,0493786e+007	5564643
1418859	8595287	6175078	4900693
1090713	9307832	1,220286e+007	1,0566715e+007
1086863	6185560	1,5923598e+007	4655290
1169767	7160244	1,0451011e+007	3268962
1045561	6784159	9482408	3830242
871402	5966180	3888746	4987685
849784	5479397	1,244564e+007	3564521
1152762	7844460	4365247	3924255
1135417	6254993	7152971	4890211
1301253	5253514	1,1955952e+007	4510919
1066535	5701975	1,1786164e+007	3321097
1113811	8801590	5734183	5195412
1027469	7264288	1,1420166e+007	4341457
1081983	7369265	1,41006e+007	5471498
1301583	8132684	8439956	7583581
1237575	7472704	7077667	4351103
1078637	6597178	1,1687211e+007	4851902
1509197	7829592	7334667	5396583
884503	8380758	8675916	7935674
1536301	7732152	5907085	6147747
1238274	5527370	9284637	6796722
920931	6480505	1,9317846e+007	1,3020949e+007
1740050	5402552	1,3775921e+007	4921313
1092855	8858604	1,8959616e+007	8749667
1013430	8597238	1,3499869e+007	8210007
1115661	6875806	1,5603674e+007	6949041
1092647	7108820	1,5184149e+007	5685632
1302954	6490887	9175085	4947781
1253924	6326713	4413236	5221399
1297683	8196900	1,2689127e+007	5892761
1152805	6871377	1,8462295e+007	5377653
1031772	4586922	1,299201e+007	6058932
1373640	7117940	1,8283366e+007	6193379
1123107	9353492	1,5695042e+007	5399672
1335171	9524426	1,7866845e+007	6511136
1057460	7599015	2,4151393e+007	4425891
1268750	6341636	1,2715416e+007	4897164
858427	8031234	1,5747802e+007	6496184
893910	7710251	1,7438282e+007	7916132
1252743	4320455	2,125298e+007	4439765
1271364	6614086	2995607	6955124
1025024	8141062	1,4248284e+007	6420581
1374605	5510561	1,4274167e+007	5517126
1282487	6153025	1,3805512e+007	5368170
925347	5975452	1,782664e+007	4652891
1005441	5465817	1,6611115e+007	6408133
877526	9502900	1,6361573e+007	4383103
773848	7564929	1,3699337e+007	4045305
915783	7623670	1,3702665e+007	8407498
933429	7908527	2,1196148e+007	5368058
929216	7416750	1,6054397e+007	3550942
770878	9108865	1,4926672e+007	7090317
354150	8280400	2,3450207e+007	5017336
501993	8286641	1,7608187e+007	4677169
583342	7798824	1,9884445e+007	3954589
631920	7842952	1,2043839e+007	6783490
581677	7600474	1,3563827e+007	3628141
348537	7879821	1,9467973e+007	4830053
355573	7411906	1,6146094e+007	4581195
654241	8064437	1,6076508e+007	5567394
690356	7977340	2,1644338e+007	4779847
706386	9221327	1,8932588e+007	3188921
837168	8288455	1,9252344e+007	4688898
961267	8107965	1,5716e+007	5135889
744899	8969881	1,9778576e+007	4020685
830223	9339536	1,8628247e+007	5115587
579320	8325871	2,3293493e+007	4191150
751582	9872480	1,8386064e+007	2715824
538054	8295086	1,9896565e+007	4163665
605102	8487887	1,6989468e+007	4506137
832989	9953217	1,5439789e+007	4412990
849540	1,047656e+007	1,1568614e+007	3941661
937044	1,2181195e+007	1,1011802e+007	3341167
836559	1,0225114e+007	8248775	2773881
660057	1,2635553e+007	9812831	4130287
486040	8077508	8025244	3467243
528047	8787566	1,0537804e+007	4729241
711018	9129367	1,0008282e+007	4207496
597124	1,0118856e+007	1,0553051e+007	2671194
1008486	9400120	9398740	4218122
717365	6358874	1,0517986e+007	5144141
479558	7411928	1,2469222e+007	4007069
690010	7381973	1,0765722e+007	4060715
611636	9126064	9816434	6078027
684516	1,045913e+007	1,1013916e+007	5826281
714139	9157330	1,1852491e+007	5860303
1188943	9925080	1,133667e+007	6971925
664727	8438181	1,2176626e+007	7039826
727590	6709391	1,2672023e+007	4881271
668089	6820979	9355288	4700588
817390	8693288	9356158	4377461
757306	7502477	1,1682742e+007	4676323
520367	6426250	1,149209e+007	6263201
433921	5542619	1,1792782e+007	4883973
914623	5706821	9516122	5410214
327170	5648315	9814036	4367466
516067	5687351	1,3533518e+007	5539961
578306	5602346	1,139282e+007	5326899
566540	5468181	1,128546e+007	3768008
312362	5513168	1,1179897e+007	8177098
323043	5256056	9896795	3803667
491143	3966868	1,3754886e+007	9333370
683834	5951160	1,0984772e+007	6191807
856263	8257453	1,0198734e+007	4014312
638992	5277193	1,0023335e+007	7711447
394363	7373369	9632897	8039391
599795	6761024	9651713	6219537
433161	5438057	6716733	5989865
699645	5946428	1,1998243e+007	2125538
465502	6416033	7403391	7788332
658500	6538794	1,1213619e+007	8932094
702204	6177408	8959748	4733710
558519	7277186	9696796	7745143
557883	9719173	1,0150619e+007	4887213
744971	6430975	1,0398184e+007	5786430
623918	6300558	1,2898622e+007	6296870
587988	6205302	8415279	4265363
369566	5927343	1,1227912e+007	5072357
535191	5773307	8645580	4138043
888331	6260208	1,0491984e+007	3409668
654917	6034410	1,0775364e+007	4688263
653403	5252766	1,092604e+007	5738878
538085	5360733	1,0158741e+007	5118748
516948	5347538	9770446	4111713
497089	4382987	1,0060797e+007	4528198
547200	6824767	1,4981944e+007	4358986
573886	7020503	1,330353e+007	4014046
994534	6336954	9814906	5572844
653165	6465779	9868111	5036392
688652	6436738	1,0537702e+007	5102780
442498	6689910	8956637	5880300
659824	5484967	8601066	4965328
748075	6844688	1,115507e+007	4910144
951345	6612612	8704512	3835427
492036	6508121	1,053959e+007	3961319
451860	8241947	6621130	5306922
629787	5471025	4977725	5171846
557937	2,2409325e+007	5419237	3435065
756013	8331312	5276466	3677583
530819	7247160	6653948	3655152
515626	7990251	5962737	4116951
640117	8336745	6440043	4272655
639941	5521860	1,0212086e+007	5686217
566105	7961088	6603401	5435549
413637	2606145	7696216	7111179
704998	2971517	6987003	5639733
444175	3082519	6726595	5623709
676615	2623625	6909395	6959751
487304	2844790	8830958	5688903
345016	2662186	8149013	5370099
547268	2827548	6819810	5279818
569846	3166425	7666747	4153403
826263	2964350	1,021686e+007	5878107
832084	2910217	6316698	4043599
937885	4012035	9582555	4257493
746533	3192661	8068406	3636453
578292	2742137	9402997	5524179
873869	2911141	8154320	3984988
662259	3098766	1,0848813e+007	3859589
783177	3072090	7648290	5779654
840685	3236329	7699330	5215271
799369	2838300	8852265	5861376
829111	2793362	9173134	8593741
779197	3110962	3521721	6315942
794724	2972759	1,0132e+007	6405543
754997	3397552	8085009	4858125
542183	3047634	1,1279234e+007	7248490
592829	3166245	1,1050696e+007	5592242
632481	3035290	7130172	3676027
722056	3287746	8371939	6852200
587957	3506107	1,0548922e+007	5922128
617760	3437830	8555155	6821555
687972	3654142	3589052	7005821
847687	2912178	6965478	6243449
454785	2774577	6221600	6240088
632329	3629207	5273312	5461498
733462	3158028	5846430	8344540
828189	2690051	5621545	7359338
899348	2590849	8858617	7062639
691625	1956004	6699725	7338622
1152435	1993375	4884703	6029140
751429	3400697	7573256	6512887
1114971	2961034	5005144	5048037
741706	3204243	6666395	4540502
624332	2654923	5419233	5632128
918662	3173185	5548731	5780685
783703	3041867	4914665	5031992
873585	2552398	5093277	4096662
808377	2224918	5040033	5343976
699855	2774091	8496121	4619723
777208	1946320	9220010	4655429
796004	2580618	4693767	5499980
550452	2858750	9331205	5018125
757596	3178625	4678764	5957512
881637	2948781	4722811	5997391
1033843	3038240	4744345	5480894
503414	2532579	7908961	2582543
814123	3079731	8998405	3934767
890702	2639650	4639231	2858456
555398	3304171	7610783	3184353
970789	2529383	9071729	2582627
536708	2988017	3909395	2235915
606256	2926575	3546247	2862277
559209	2735737	4556114	3611850
926857	2882853	7917759	3689062
471455	2457652	7333507	3282407
401767	2345133	8678538	2995257
1010214	3495715	9826027	4036063
950834	2422044	8246862	4390274
780838	2477465	8056160	2737107
1213338	2614759	8589465	4371038
1144104	2733087	8278471	2218023
1090890	2930344	9415070	3039230
972302	2945506	6215601	3376163
1029046	2843987	1,0019814e+007	3894891
1193875	2797051	1,0461067e+007	4279891
1318038	2291697	9616353	3328071
1161090	2343897	9130547	3325544
1234917	2379801	7750523	3726396
1169601	2101184	1,1546311e+007	3965099
881668	2204124	6156721	2974694
1105950	2606723	6401976	3250812
984596	2186711	7118620	3066020
912682	2220797	6540592	3949147
956147	3115247	6706989	4043187
1255013	2283737	7238504	4937867
1056212	2967811	8328088	3763411
990103	4331969	7340969	5287816
711256	2714938	7458530	4537070
1197096	2341738	8259847	5079007
1123036	3284333	7968398	1843883
968062	3647868	8732056	4610933
1118182	2151547	7090811	3585519
917360	2198342	7817676	3629208
899440	2680111	9017112	4051043
1057606	1949629	9280606	3813102
1192454	1847373	8060229	3680689
1036057	2070413	7550283	2210127
1188536	2091901	5039580	3242721
1370563	3229739	9904874	2228117
1154461	2186347	3934571	4467909
1111935	2093004	5456210	2748084
728323	2314517	7937409	2996354
1057240	2654072	1,0154384e+007	3559470
1172427	2074358	8523217	3060275
1211836	2558378	6035437	5259444
950703	3098662	6482162	3414186
1422699	2805038	1,2018062e+007	3861869
1119130	3921886	1,2535466e+007	4459044
1156660	2709098	1,0856094e+007	3673755
1454691	3632690	1,2144429e+007	4729812
1225315	2188452	1,0628925e+007	4540749
1379881	3571898	1,4896032e+007	6698870
1172675	2559515	1,5083746e+007	5351819
1292773	2854313	1,6321746e+007	6946854
704607	3196076	1,26547e+007	6373339
1026813	2471629	1,2564638e+007	2,1468254e+007
1417045	2068360	1,2919743e+007	8229156
1424565	1916017	1,2359275e+007	4418013
1060486	2179778	1,3604335e+007	1,6386901e+007
918091	2502658	1,2593915e+007	1,2058946e+007
1138691	2516556	8106229	2,5466599e+007
1221801	2744816	1,4548189e+007	8718988
959724	2590194	9781275	6313782
794175	3266823	9366050	7521225
1012152	3021109	5092703	8579194
851794	2028303	2024295	3522292
719319	2187670	2249549	5591101
648594	4057032	2598277	6389544
518577	3971377	2316106	6158216
865766	2492568	3035127	6299286
785099	2290496	2508317	3986938
466768	2857574	2481686	1,0455941e+007
1153690	2789146	2383335	9951888
530776	3243828	2563653	7850083
1203394	3201815	1974297	4253198
1188553	3101553	2553084	4008940
880515	3394979	2217731	3267553
659447	3635488	2564143	3772548
803258	6030019	2772500	8121680
1295412	3792850	2181087	5007420
1120415	3115699	2640886	3749637
995405	1666121	1664333	4326383
1035028	2150961	2361768	3946352
1054222	1732071	3514811	1,0209439e+007
886628	1450660	2936750	5398862
1019236	1481941	1969405	2200959
1062853	2013255	2195683	2121285
1056574	1832444	2064749	5477598
933453	2091655	2001594	1,5875578e+007
1125556	1786288	2173913	4751743
1101449	2310242	2652416	2318774
981780	1940415	3161315	3644026
769845	1736610	2504699	2221667
804548	1855647	3028420	5309463
1063168	1696626	2599917	3598685
1387317	1737387	2678550	3953472
1084811	2170232	2780185	3538594
1513857	2145737	2052558	3303410
1131311	2253861	2512829	2233871
1629499	2061364	2375289	2811747
955167	1934019	2267102	2818676
1721162	1761990	2195474	2628936
1183900	2080527	2634657	2720730
1216105	1898376	2675551	3524042
1070873	2367640	2391302	3001013
1487653	1862596	2835899	4909921
1145881	2026422	2854845	3606595
821842	3492441	2797858	4146722
957722	3797710	4590657	4254982
843067	3647833	2221219	3215560
743750	3313588	2953922	5388159
958469	3182072	3425773	4057815
692386	2892485	2545496	7180834
1000504	3189384	3893640	5822264
931052	5043003	2767734	1,1693611e+007
1390558	2978984	2485028	1,2108246e+007
1225070	2876212	2476857	7115303
1108630	3653222	5138453	8151646
1530519	3509786	3685372	5980116
1806542	2846152	4282504	5660646
1380061	3363258	3554981	4838268
1129120	3607333	4127196	5460655
1148019	3750290	4290040	6759911
1620764	3892730	4664280	4534477
1231376	3667510	3612726	5281838
1339498	3491950	5514289	6840738
1360789	4463135	4228767	6985040
1499164	4001388	3534547	5905872
1320364	3654851	4582029	8337039
1188591	3221646	5245414	9441829
1353779	3586875	3423768	4937560
1263876	3665538	3909279	8359095
1543227	4180684	4532049	7184595
1410670	3797746	4543560	7986668
1185099	4089527	3795347	7180061
1384633	4004489	4136784	8382556
1833656	3804571	4420187	5359662
1344798	2640147	4210978	7564895
1246203	2353950	3957820	5951156
1669345	2062071	4452860	6919594
1516936	2609378	3808322	7148874
1310275	2377720	4027814	3944722
1677330	2692013	4420052	2973562
1474971	2945183	3867527	9262243
1596297	2598693	4144765	4121353
1536380	2515613	3939310	8225253
1668316	2663492	4352547	6159768
1764531	2652277	3665702	7022151
1319324	2431762	3958579	7082318
1118155	2991641	2628689	4333087
1708287	2734856	5294594	5318003
1202159	2957232	3520167	7453318
1561117	2489591	4204702	5498570
986879	2816105	3659419	8983182
1207800	3055326	2355949	8041406
1251968	3999972	3178542	5460994
1276123	3425663	4631944	5414663
1114268	3171820	3391250	4928916
1389630	2804543	4975357	1,1239324e+007
1564421	3138128	3018619	1,2755304e+007
678925	2765306	3748103	4316070
1006736	4985736	3425256	3519697
923938	2968820	3571265	3541737
883783	3614632	3615135	4067993
895308	3214724	4590069	2965146
889055	3239657	4120702	4199935
919419	3642593	3210102	2409672
930201	3439174	4194732	2510323
991655	2987125	3363469	3838188
1002793	3571742	5339707	7488763
1135063	5127073	4010654	9816743
1083480	2869267	4018151	4304322
907343	3018306	5140557	3730931
866503	3378008	4020427	5707412
921322	2838522	5144485	3649669
884049	2361908	5167630	6109253
951571	3137823	3012150	9026275
918598	3114646	3800873	3232080
1007101	3150497	4677112	6417792
891817	2237024	3633516	5615003
856172	2969003	4489398	5937612
894093	5629888	3617701	4905572
767107	6447851	2897190	6947510
921589	5826648	3538944	8426446
953045	7842660	5204528	1,0365532e+007
774064	5204978	6126700	6958584
931850	5888621	5221736	3890817
827298	5901544	6847925	6334066
839486	6822530	6295216	9334455
956755	5253311	5200883	6710358
1048390	6128731	6347558	5055215
1142898	4496039	5826882	6170316
1023808	5425372	5287479	1,2296858e+007
998168	5367832	6173344	7396634
1023978	5744575	5807349	6848099
1058667	5485914	5204549	1,1062136e+007
881592	4351359	5442790	8375927
645289	5890459	7068377	4207451
946502	6059323	5096176	8162744
978625	6789718	5321570	4753529
891817	4756694	5914309	4455083
940539	5586018	6675664	9035781
701758	5284324	5381498	1,2684224e+007
829191	7309833	7476364	8255179
663403	6549476	6503910	9140983
576238	6153546	5223874	6792198
1194690	6777554	6739707	8690434
890314	6314581	6250759	5641397
984812	7802816	7020798	8132406
1015464	5857478	6082536	1,5208419e+007
1213436	9541379	5733745	9621628
1157275	6687956	5563078	6651573
1168022	7459907	7032223	8643877
1088851	6627363	5669857	7850704
1030627	8199032	6096000	6318916
799399	8611751	5807939	1,7167044e+007
949320	8910943	8356708	1,1538115e+007
1136638	5771515	5491877	1,4445422e+007
1047747	6410826	5311371	1,1130305e+007
1106423	7227665	7277086	1,4716383e+007
950488	1,116561e+007	7047504	1,2232631e+007
896547	1,1243726e+007	6447150	8069127
1174599	9827684	7464887	1,0075966e+007
1106845	6938654	6183254	9523136
855391	9109883	5732982	8642294
889258	8408778	5827362	7913850
907132	8820480	6202795	1,3336683e+007
1044228	7635903	5365349	9830562
846857	6602152	6792854	1,1051698e+007
925617	5795189	6529280	7386920
1155967	9293483	4803720	1,1915663e+007
1015785	9435550	6645935	1,0815739e+007
989444	6769520	5424519	6570808
1119569	6013211	5309838	7805340
1082915	8328460	5621287	5896465
1091282	1,0682826e+007	5459786	7777671
839954	6612729	5941875	8609342
1068013	6905809	6046759	9416349
1220089	7180369	5842370	8795718
1043422	7291931	5244876	1,0029847e+007
939670	1,4000546e+007	5725585	7457264
1203809	6182742	5923698	1,8748595e+007
953203	9001460	5864950	1,6825642e+007
922054	4058462	5916129	7453881
1114379	5361838	6786388	6870518
940042	6904259	4594017	6552142
1103868	4037722	6578591	9121931
777838	6286058	5978982	8028057
985918	8216571	6119521	7754515
1105510	8417523	5833523	7614803
1008683	4696827	6322095	7285300
1057880	6879789	5362671	8383013
1110616	5800166	6272655	7612868
796622	4838476	5589855	4649723
873830	7231186	5564545	9528870
1032275	7438814	5699018	1,00518e+007
629353	5910494	6925621	1,5718243e+007
758523	5196921	6044305	1,4154852e+007
840392	4091330	5881569	6747422
859588	3365309	5864737	1,042637e+007
919397	4513878	5055286	1,1989747e+007
583473	3950187	5426987	1,0819022e+007
766564	4559031	4257344	1,1443265e+007
931632	4474397	4983332	6668955
1048680	3560612	4777008	6532137
850865	3130021	4030262	5908276
975074	4313590	3508091	8266448
971768	4158028	4676324	1,0172926e+007
949418	4658958	3937130	1,0073612e+007
971425	5095152	1177730	1,4969973e+007
1194063	5418485	1289720	1,3845875e+007
890632	3275392	1290024	8785957
813106	6395101	1044687	8597065
903632	3916986	1190208	1,700879e+007
1153559	5869329	1208889	7291295
1162325	4769581	1183855	1,2869408e+007
968854	6987474	1463756	7021971
947793	4878870	1398927	1,2865582e+007
1126293	5599127	1171612	8362228
1174337	4538475	1515797	7010104
1023332	5441225	1602701	6002032
999146	6231737	1676660	5509258
859330	6749225	1847562	1,1023653e+007
1082815	5978992	1700232	8910462
681481	6337495	1414441	8332187
894509	7374640	1118896	7014751
994397	6237763	1506198	6924176
799700	7229563	1649793	5292556
752509	7645320	2033456	1,0449988e+007
997891	7519200	1671463	8473908
566175	6560498	1635668	5068257
577032	6314839	1737326	1,0174232e+007
763123	6575536	1750020	8749825
512532	6203054	1754025	6273545
494480	5996835	2220263	3769683
549952	5977287	1632169	4727926
542117	1,0147008e+007	1940263	8161528
521991	7133215	1708290	6391837
654004	7166326	1672114	8522093
819048	6000483	1726129	6913864
635251	6271161	1517240	4358325
611895	6850480	2087402	8090890
599000	4823488	1584340	4436953
609321	4635829	2209123	9563474
569560	5589664	1728027	1396011
326239	5227873	1367867	4358447
365956	4426615	1705022	3850240
424214	6372484	1953020	6239116
347886	6805406	1995253	2856291
373477	6453411	1964452	9362320
363071	5782143	1483983	4985198
342853	7103327	1357757	8628342
380940	7371351	1746136	3782851
348585	7631633	1631398	3515459
404790	1,5237874e+007	1571886	6531986
372996	1,013607e+007	1748622	5392408
401523	7117867	1574578	9461072
363910	6943339	1878034	5824330
405130	8320221	1363755	3987655
348725	6997129	1264773	4824606
480186	8001208	1586056	1581464
343909	6930652	1350055	1382436
337080	8594613	1333181	931579
398879	8837556	1277963	1000527
383900	9473945	1661643	1225588
329273	8668826	1301176	880268
382340	8736731	1727307	901845
422396	8522808	1368389	1071957
327252	8113757	1104540	1257352
324876	1,2198223e+007	1012142	1369588
301142	7612559	1041463	1130771
325445	8451571	989927	1475410
316843	8630512	1088030	1711851
285005	9425728	1575388	1030981
328231	7678040	1434807	1329934
380828	1,0432818e+007	1082462	1291961
436057	7175837	1241896	1481413
366987	7750383	835752	1732506
351464	9478833	1016548	1572755
341583	8410731	922705	1642845
346702		1187200	2096076
400483		1362003	1643056
347487		1361388	1190671
422134		1312860	1173740
339931		958851	2162743
355412		1166331	1931542
347453		1511550	1706207
348071		956046	1576010
342532		975884	1263744
421240		1153315	2167755
292826		976851	1908562
305787		847823	1518344
421923		983553	1733668
346065		914439	1390244
345652		871617	1651013
382273		873748	1871058
324910		798243	1499536
311099		748088	1727340
328663		669545	2084433
514605		851173	1876706
532252		1113284	1632356
366054		963219	1697434
298254		774355	1976907
386916		710888	1666885
379973		663861	1623752
410664		669013	1404255
381246		709426	1386678
366553		938774	2194382
323991		761691	1468190
321357		754879	1527214
359661		655151	2276078
458502		681722	1995013
320069		688648	1414438
347218		985125	1440805
324691		801833	1737598
388230		710884	1511130
367797		742550	1760401
409211		1112006	1718623
386042		828101	1572632
465965		718979	2612160
346837		680703	1681561
310061		1150143	1703917
262880		622797	2705308
307579		791997	1741953
208068		630459	2235856
269325		1272512	1637838
330974		1096623	2154438
304816		652083	1442279
270737		618093	1747535
305023		841765	1536681
360297		975385	2019991
510282		1143176	1587559
330729		1209639	2338243
316382		871116	2321669
333091		790849	2119252
326762		672371	2405633
393513		745168	1705956
338583		865978	1566985
325477		667570	1209163
394693		729468	1448556
327116		684241	1486768
344351		619273	1610128
351669		941736	2187017
352921		890388	1627242
304362		928844	1758438
451319		1115464	1800783
244914		989439	1235391
268102		1023562	1398475
383607		1026525	1915478
375851		1200535	2013090
284525		1042000	1181124
417876		1068108	1931222
286471		1041593	1621351
270672		1021132	1787184
279753		1135292	2313135
497689		976739	1756452
589094		952396	1837263
370114		1131354	1879414
298014		1068976	2046953
392223		1394845	1539978
348193		1127740	1571742
368041		1046107	1617876
332013		999300	2839196
327867		1126121	2244516
286304		1191820	1967538
254297		1088442	2256953
310211		1136524	2354886
483713		1178304	2014368
269389		1143710	1910488
273583		1102928	1464256
318420		1171652	1483172
378337		1082323	1832682
342327		1102362	1433938
362814		1113527	1570543
339795		1275006	1655735
417425		1234058	1885694
300437		1094979	1436963
217891		1117978	1703972
799728		958407	2046969
302561		1182228	1827270
509962		924111	1787799
375340		1201405	1461102
380288		1181850	2601970
349743		1105701	1894539
383742		941071	1566127
357014		970496	2339968
379169		861194	1536451
402181		772831	2176820
339837		782617	2194392
402413		747032	1618615
378791		942622	1632811
405239		1060140	1921151
371982		878228	1453232
395593		937136	1868822
399690		907299	1940979
403554		1016835	1958970
351203		1508463	2629273
370285		1069733	1797355
378576		1026736	2581937
393921		981874	2133177
361153		986370	2008498
353106		906203	1398835
363439		906734	1896133
292929		957677	1782676
198678		1160556	1525328
314274		966504	1850531
458201		889176	1295061
338136		898997	1560023
331318		869145	2395441
214030		767249	1385584
334518		843623	1239074
331948		935390	2005811
286574		943369	1127836
461731		948376	971300
271455		1007950	1841548
274772		976026	1546941
251022		803351	1656647
265763		1017762	1520781
277916		851019	1362789
319836		1129484	1848291
356659		853479	2248601
274220		897588	2331828
350307		934423	1759849
301220		1129405	1742886
330501		1100259	992249
259206		1049374	1883373
369227		1183807	1092939
227047		922359	1764711
359653		980352	1579733
249671		1022295	2141877
231033		1126628	1481617
230755		900900	1225223
222367		964555	1937396
272891		836908	1036764
240251		986874	1779299
654288		905839	1601757
596727		754986	1732640
566853		825534	1384739
658004		716865	1660619
631145		1463406	1703581
791626		1907604	1781439
564275		2902836	2405321
645838		2225945	1836614
649504		1715783	2000808
530542		2333390	1983195
513042		2081430	2019579
667646		2285192	2053606
636849		6176290	2271413
933240		1649901	1226776
662323		1834029	6616552
698128		1504159	1303105
811326		1304496	1450643
610801		1038898	1403388
706143		1034258	1483474
632653		3587638	1568423
662451		3429334	1389620
720983		3581906	2092477
567825		4173277	1541983
425642		2821849	1608336
697779		4639738	1586631
652526		5550848	1574661
723621		2897019	1969734
503851		4954127	1647226
501895		3961287	1623978
542308		4488887	672322
583209		4560537	229024
729765		4281790	451704
616878		3388812	847020
638074		4966979	587595
608120		4247256	1419218
652479		5146517	1444956
644915		4339968	1652569
749534		5139510	592852
541301		3811614	321063
686019		2234264	598936
632406		1809746	561623
728118		2533264	326083
856715		1879108	392169
585949		2233432	959702
660931		2661416	540286
609342		2114280	1525265
710693		2613612	1851936
637544		1779655	1449882
813858		2139057	1283511
669319		2158514	2949363
578308		2161945	1773653
602663		2288742	2536308
549526		2242883	1966794
656383		2328217	1834593
605197		1702196	1973570
676163		2252660	2354467
782182		1770618	2685017
636697		2148786	3323700
654969		2438457	3247488
631809		1774137	2622971
652418		1915970	2392014
612493		1885840	3151303
709833		2939342	3079465
648409		3698506	1656402
620446		2748891	3154019
826416		2249523	2042260
639678		2123204	2286532
686011		2822265	2518389
681480		1957902	3779430
709852		2729510	2881912
637403		5233821	2912138
686185		3747701	2393489
674852		3175822	2361978
675713		5066304	2800794
705531		2514262	2355953
738418		3106486	2130422
668133		2374878	3383692
723997		2864651	2190834
623465		2348973	2804741
521445		3528557	2346629
468059		4024049	2945514
409748		2192041	3466222
621422		2453563	2552918
795279		2180769	3402601
618769		1933260	4207721
617196		2387284	3152711
638412		1851472	2214110
688774		1450177	2883222
606736		1743608	2748119
606898		2078868	2840123
612199		2439613	2262466
567664		2523283	2790301
666605		2072697	3047318
694698		2384853	2253064
526889		2296000	3020228
647639		2233966	2040551
762034		2300710	2076819
665455		1981754	2837045
598775		2380845	2469785
696596		1405601	2125938
760427		3086415	2392548
970784		2512318	3018230
544373		2640903	2242065
682692		2050669	2910858
658666		3522780	3202911
671813		3475409	3038222
676062		2327357	3105634
665233		2457497	1782126
638238		3727326	3856632
485267		2567756	4148622
664440		2052141	3540793
662626		2834071	1802325
618083		4048547	3308065
894312		4430729	4178363
651813		4090667	2285552
738358		4510902	4643329
852524		4016503	2403628
688016		4790350	4649009
706616		3851799	3919629
650771		4214571	3030451
831215		5006296	4543626
1125868		5065692	3179410
811487		5348599	4201692
540220		2557583	3747453
1461429		5145670	3731141
501140		4894947	3982028
1308679		4260385	3387715
1257848		5359167	3212855
1138733		2887677	2978934
1355985		4346806	2036238
1125574		4811256	2338491
1242937		5360772	1799110
1314923		4807534	3018230
1088678		5645787	2242065
1333084		3488287	2910858
722149		5668740	3202911
989425		4964442	3038222
999988		6387138	3105634
1327766		4035139	1782126
1060393		2953349	3856632
1045557		2253452	4148622
858948		3882393	3540793
1229453		2938528	1802325
1019576		3914213	3308065
1354479		3390232	4178363
1182510		2457578	2285552
1175149		3786843	4643329
1124628		3465006	2403628
1255845		3404249	4649009
1116540		5337925	3919629
993717		3422343	3030451
1006175		3964434	4543626
1277564		3521332	3734678
1210147		3805782	4201692
1053261		3444745	3747453
1224278		5371462	3731141
1169730		4999776	3982028
1197543		4727545	3387715
1235341		5265657	3212855
990092		6312857	2978934
1144889		5069429	2036238
438798		5591053	2338491
535530		4187241	1799110
629444		5419675	1519897
636079		5818494	2398251
767144		5554348	2131568
698897		6229461	2149355
802445		6541964	1413699
624869		5101861	1908520
580300		6448593	1305270
595449		5859538	1613186
607114		5553638	2009115
667278		6627569	2290928
709125		5739779	1199872
752497		5229513	1140388
781608		5173577	1864553
594835		5258132	2193681
594059		4202606	2160087
850307		5360636	2155701
693459		6737350	1707386
501901		6547158	2400926
742453		6985957	2561302
700795		4921393	2237923
744779		6349486	2073130
709168		4917365	4158443
583259		6147264	2945198
803966		7050281	1919980
797347			2075929
829976			1919746
713359			2165061
686111			1710371
701798			1613143
523476			2831165
690582			2015842
540766			2281513
1136230			2491420
773097			2808338
837315			2506722
851875			2239658
891333			1983124
756295			2569780
754707			2287241
653991			3109134
553714			1846992
983773			2384154
628147			2022682
575862			2359558
543894			9175736
443523			2801010
606300			2427055
450944			2217231
1802585			1573968
1583979			2315507
2089187			2463079
1882687			2892412
2067284			2175720
2070930			2373275
2305174			2515535
2001201			1364733
1874895			2022850
1736292			1572088
1685476			2651599
1430059			2199935
2251262			1773457
2159819			2178255
2028414			2569733
1658605			2523617
2257021			2552878
2271586			1964795
2049901			2303524
1940209			1957748
1838406			1944984
2217331			2375468
2108455			2280913
2270909			2911919
2025789			2962257
2219210			1921890
2519897			2352305
1960676			2053931
2283656			4853361
1770479			1727198
1708869			1945980
1743798			2436745
1951082			2543810
1773757			2200958
1873233			3533524
1900845			2326745
1892368			2611560
2196918			3126595
1283012			2695536
1100520			3171868
3098783			3143583
2105186			3079298
1472500			2317802
1631558			2410945
1144986			3324334
1553106			5086201
2029833			3743944
1381466			2645382
1784948			3889519
1634700			2983428
1769105			3073193
1068063			2589061
1771573			1911742
2146155			3025739
1623270			2101725
1551513			2713789
1682536			2505261
2361882			2488767
1245473			3058286
1820942			1528928
1546038			3105528
759588			1757482
807000			2888726
865279			2123918
784819			3071100
1058528			1783095
795769			2224187
671261			2405079
686542			2854038
634083			2218702
893388			2543784
1122336			2942917
882464			3883627
769505			2453181
811082			2843211
630946			2475000
663937			2779981
621372			2562514
709000			3159528
980615			2525191
1207886			3827871
787606			2872791
718149			3203437
813900			3118068
359611			4151324
225136			2860511
177766			3741890
367806			2984168
217410			3340373
1712778			3569226
1482088			3445349
1679893			4215178
1250913			2785490
2271216			4228145
1509318			2417050
1130951			3459670
792192			3495188
697903			4724586
625639			3333396
1700697			4475129
1531361			2779758
1423265			2654465
1613203			4851412
1524323			5035541
2015432			4020937
1713652			4800096
1342502			2635589
1905221			5829642
1856246			5721000
1920356			5915944
1308542			3932089
1028996			4039124
			4181970
			4193084
			3819467
			4567661
			3257787
			2740235
			3287591
			4225430
			3374595
			3865127
			4240217
			2057406
			1786974
			2740788
			2799839
			2332191
			3198415
			2870633
			2797143
			2764871
			1,2779657e+007
			3817268
			3456515
			3196757
			3361637
			3443296
			2501114
			2412291
			3433678
			2933556
			3859399
			2759877
			4341450
			3888080
			4251309
			4197685
			5044154
			4586483
			3346540
			5027660
			4786466
			4376044
			6697202
			4032438
			4167144
			4505817
			4553833
			4908391
			3782593
			4405839
			5374834
			4326825
			4821469
			3985745
			5013415
			3261782
			1661
			3701047
			2340503
			2169784
			3372934
			3809413
			2595244
			2980310
			3317869
			2530245
			4045629
			3900575
			3053619
			3920747
			3101132
			3294680
			2884210
			3577075
			3120850
			3095554
			3448211
			4616907
			3342255
			3794008
			3280659
			4365818
			3480112
			4044120
			3790579
			3303125
			3314608
			3496459
			3040964
			2440445
			2722326
			2689378
			2994266
			3143618
			3310338
			4210849
			3009320
			3311610
			3576455
			3756598
			3532473
			3123379
			3133437
			4034114
			3216792
			4144530
			3357594
			3098470
			3377970
			4427770
			4927223
			3849003
			2342646
			3755537
			2336339
			4617969
			3152395
			3740323
			4137677
			4295747
			3901956
			4397859
			4883304
			4486003
			5047141
			5112531
			3512718
			4522630
			5063890
			4107608
			4733522
			4141682
			3980812
			4745390
			4033107
			3119586
			3612676
			4799976
			4355018
			4568738
			6834636
			3867391
			4303394
			4131843
			4082023
			4584236
			4545336
			4248528
			4614932
			5525498
			4565136
			4000873
			4648917
			4665397
			5274692
			4142790
			4885270
			4473309
			3748598
			3772164
			5245253
			4845000
			4386733
			4621717
			4375269
			5600147
			4504089
			4834786
			4917812
			4908037
			5607814
			5164309
			5001255
			4812227
			5403719
			5031115
			5347023
			5303519
			5411676
			5581057
			4740667
			5936439
			4453593
			4649587
			5115406
			4547155
			5083914
			4704675
			5191794
			3122856
			2151878
			2035647
			1874235
			2271482
			1820374
			2696018
			1595977
			1972420
			1633825
			1538832
			8288898
			8613518
			8011763
			8046988
			1,1882098e+007
			6454434
			7628901
			9586892
			7222670
			8775721
			9246628
			1,4507508e+007
			5683598
			8628472
			2,5359808e+007
			1,3492094e+007
			1,095835e+007
			1,5710996e+007
			1,2494901e+007
			1,0188381e+007
			8140368
			8407542
			8738096
			8192749
			8933293
			8765800
			9866188
			8447879
			8376234
			8058463
			9779315
			8741808
			5604381
			7717553
			7447109
			9147758
			9215176
			1,1345721e+007
			6266030
			6583403
			9053326
			8249262
			8717749
			7928892
			8023218
			9397121
			6070031
			7319000
			6691110
			5380285
			7648847
			7878429
			1034057
			1638463
			1497535
			1489760
			1492192
			1775389
			1738163
			1437753
			932630
			1818004
			2090909
			1312809
			1534127
			1378264
			1644396
			1894541
			1888642
			1636717
			2341845
			1824812
			2665942
			2184522
			1637129
			1427156
			1611782
			1937183
			1600624
			1815315
			1722717
			1854594
			1432883
			2151535
			2318454
			2045480
			1578035
			2254314
			1936960
			1774724
			1672567
			2563742
			3332157
			1810715
			1,0117221e+007
			3786313
			1987956
			4354770
			1889683
			1819356
			1949122
			3011141
			2641049
			2106402
			1884226
			1793871
			2066937
			2262066
			1303170
			1527675
			1578879
			1871665
			2179084
			1618369
			2150855
			1791704
			2642128
			1734998
			1622052
			1827942
			1697652
			1730114
			2001546
			2831300
			1746587
			1733424
			1882324
			1847337
			1811752
			1957037
			1440933
			1726854
			1709606
			1633529
			1399130
			1301721
			891177
			2863913
			1567397
			2152966
			1855357
			1632863
			1681972
			1081559
			1636749
			1733987
			1706040
			2480120
			1480601
			1649776
			988585
			1726854
			1709606
			1633529
			1399130
			1301721
			891177
			2863913
			1567397
			2152966
			1855357
			1632863
			1681972
			1081559
			1636749
			1733987
			1706040
			2480120
			1480601
			1649776
			988585
			2430235
			1386293
			1542856
			1362247
			1785118
			1988734
			1641029
			1978151
			1879064
			1797818
			1733140
			1771957
			4826253
			4582097
			4975550
			5338064
			5088845
			5854927
			5766543
			6274588
			5449446
			4995897
			5618865
			5428987
			5890279
			4434058
			5492020
			4937656
			5503880
			5228957
			5686801
			6219238
			5173262
			6003466
			4312332
			5932943
			5590094
			5357068
			5624076
			4541244
			5018759
			5732051
			6367149
			4164469
			4868890
			5206382
			5442892
			5707245
			6063233
			5318593
			4883488
			6346641
			5657286
			3627142
			5646070
			5990326
			4597470
			6046291
			6135898
			4794969
			5377555
			4113327
			6385095
			4549106
			5324019
			3736288
			5155091
			5282614
			4163045
			4435373
			4635481
			9680458
			3599408
			4970115
			4590074
			4925401
			4099958
			6742524
			4186878
			7387134
			4868442
			1,2339289e+007
			5692567
			1482199
			4801579
			4588772
			5782958
			6441513
[truncated: 35 more rows]
[truncated: 2 more columns]
