# Supplementary material for: The epididymis contributes to sperm DNA integrity and early embryo development through Cysteine-Rich Secretory Proteins
Source: eLife. 2025 Apr 28;13:RP97105. doi: 10.7554/eLife.97105 (PMC12037180; doi:10.7554/eLife.97105)
Supplement: Figure 6—source data 1. [file elife-97105-fig6-data1.txt]

Table Analyzed	Fluid incubations
WT WT	WT KO	WT WT CA KO KO	KO WT
55,759	54,859	58,223	48,085	44,911
43,821	61,113	36,525	50,785	41,594
74,472	38,515	65,66	67,745	35,388
71,108	54,48	51,259	47,232	42,589
57,086	96,075	73,335	43,347	41,737
51,117	76,888	49,695	59,976	37,662
56,138	72,814	72,245	40,363	13,738
54,101	69,924	63,671	48,748	11,559
62,771	73,714	45,574	47,564	39,036
57,986	74,614	52,159	57,038	45,763
58,365	64,571	37,425	49,648	44,295
59,218	78,309	41,026	40,884	31,741
105,455	87,737	44,389	36,052	38,799
77,599	122,746	49,174	64,429	45,242
56,849	63,908	43,158	46,9	42,447
85,036	77,788	45,858	57,417	29,94
33,067	83,568	49,032	42,731	41,642
39,889	55,996	31,314	32,593	43,821
42,116	48,274	47,137	90,627	44,389
46,663	73,288	42,684	41,121	47,611
43,3	93,327	48,653	37,899	32,451
93,09	94,748	59,407	43,442	53,106
38,61	67,366	55,143	40,836	39,51
50,69	62,344	43,347	46,095	41,784
57,986	91,669	55,333	47,753	47,943
60,307	248,477	57,891	41,215	35,009
48,89	72,956	53,106	50,074	25,677
44,674	59,36	40,078	66,845	48,89
40,931	66,418	50,643	55,854	43,442
63,623	68,361	45,053	51,969	44,958
39,557	85,558	41,215	51,306	42,116
56,565	84,705	44,579	44,816	39,984
59,36	114,835	45,763	52,917	37,615
52,111	77,646	46,569	52,917	37,947
55,096	63,718	39,605	53,722	29,325
42,21	76,556	35,009	44,674	35,483
37,52	65,045	46,569	60,923	41,121
41,121	69,403	40,126	55,38	38,041
48,227	76,272	46,237	53,864	35,673
40,742	57,986	46,995	58,981	42,637
64,808	37,283	63,86	55,001	38,183
92,379	56,375	51,164	51,922	39,842
64,429	42,779	54,054	50,974	35,531
119,193	54,291	50,216	48,416	39,273
239,571	53,627	43,252	56,896	43,063
75,798	75,419	52,254	45,29	42,589
252,456	98,254	48,274	73,382	34,346
265,816	80,536	40,884	43,395	48,558
69,071	68,455	64,902	43,963	36,525
85,226	80,109	70,729	46,663	52,538
116,445	59,739	55,901	39,368	52,538
153,16	81,294	58,791	52,254	43,442
126,204	105,265	65,424	46,284	52,775
193,902	57,18	94,606	48,464	33,541
178,363	77,125	57,891	48,653	43,631
56,28	86,837	71,251	47,469	40,789
153,681	86,079	54,954	45,621	40,268
87,121	88,968	55,949	48,606	31,93
261,836	65,139	64,713	46,142	43,679
123,741	62,202	59,075	48,132	35,625
119,43	44,295	47,564	61,728	43,821
66,655	126,678	52,633	35,72	37,331
66,561	85,463	41,737	59,928	41,121
57,086	55,096	62,202	50,974	49,648
35,104	102,138	71,345	74,661	48,511
73,382	184,143	66,845	74,472	44,958
51,543	84,563	68,787	60,591	51,496
57,086	74,567	30,225	56,896	56,896
54,528	94,748	54,859	53,58	52,159
47,042	75,23	51,875	50,216	48,606
85,368	70,445	67,697	56,422	74,661
48,464	114,882	51,969	55,475	54,243
52,964	74,425	106,307	47,421	48,179
45,763	71,393	64,76	60,212	54,243
92,237	60,26	52,917	49,364	42,684
123,362	76,556	63,244	64,618	54,859
52,917	74,661	73,193	42,921	48,369
63,434	99,722	158,845	30,84	68,74
57,891	87,784	69,498	51,875	47,374
51,306	60,923	46,142	43,395	55,522
49,222	92,521	46,048	60,023	54,812
44,437	68,74	54,149	83,236	54,907
55,333	82,62	66,229	59,454	58,649
55,759	56,186	40,221	46,332	99,77
73,003	61,918	57,749	51,164	50,595
64,997	73,24	52,348	52,49	56,043
57,559	53,343	53,722	44,2	58,981
71,298	57,323	49,601	62,723	55,096
78,262	38,231	56,707	42,968	43,537
65,234	30,035	56,991	52,206	38,657
49,648	62,392	57,038	54,006	27,666
124,309	60,781	52,254	47,611	40,457
45,621	106,828	62,818	50,311	59,928
39,51	63,671	65,471	60,307	46,616
83,189	68,74	43,11	64,902	47,895
49,837	69,545	46,663	36,431	37,331
156,998	91,337	53,296	47,99	80,109
43,347	66,892	48,985	73,335	39,605
63,102	77,362	35,436	53,154	41,973
57,512	78,736	50,264	50,359	44,816
67,982	67,129	56,233	53,154	47,185
76,035	82,241	74,33	55,238	40,173
44,342	92,521	111,992	49,364	49,127
42,116	86,647	40,41	40,789	44,958
59,265	70,682	86,031	52,396	34,062
53,675	120,614	55,712	45,621	43,821
44,2	64,855	41,784	47,232	46,758
34,346	71,203	63,671	38,705	43,347
70,019	78,499	92,19	41,547	49,553
85,415	69,356	57,37	48,985	42,258
70,398	61,397	74,946	40,552	45,005
55,238	66,703	58,223	52,869	46,427
99,864	72,293	57,038	52,822	104,744
50,027	57,749	82,905	66,561	40,41
68,076	73,24	56,849	71,298	51,638
66,087	68,171	54,859	40,457	50,406
68,834	53,627	59,265	77,551	45,005
68,645	74,235	33,493	67,934	37,71
81,152	63,007	42,495	81,389	41,926
176,8	61,255	151,739	60,876	51,164
149,512	93,185	55,807	79,588	44,247
182,39	60,023	50,027	63,718	126,062
65,945	78,12	56,659	78,499	59,928
64,002	71,866	77,267	50,216	60,876
96,169	78,451	92,285	81,152	63,386
229,385	75,656	42,21	72,009	45,384
85,131	64,808	74,946	79,588	62,723
61,302	70,493	64,334	74,33	38,183
82,905	61,302	59,17	104,649	66,892
62,202	62,202	69,829	52,585	66,418
74,614	97,401	39,32	54,054	75,277
52,869	74,282	79,494	59,028	64,05
58,933	54,48	48,653	51,069	93,611
46,142	76,32	70,445	57,038	54,622
51,78	69,924	42,163	71,44	65,234
55,807	85,605	74,898	53,864	124,736
102,707	78,783	59,218	70,54	89,205
76,935	76,13	54,812	47,421	83,284
127,057	76,177	53,296	61,918	74,282
157,282	83,189	49,695	59,17	66,655
93,753	85,937	64,381	61,823	60,686
108,439	82,715	62,202	66,892	51,638
154,629	97,922	65,281	59,833	63,15
87,689	88,921	66,561	63,908	60,923
99,438	74,567	59,549	117,772	65,329
94,369	140,132	60,828	64,05	59,881
97,069	73,951	66,371	74,756	69,213
79,873	79,541	69,829	68,171	81,389
87,168	73,951	99,249	76,32	63,481
88,968	88,589	50,453	47,09	58,365
195,181	83,047	47,848	76,699	79,494
70,35	79,02	36,62	136,2	67,082
77,978	65,708	48,558	76,556	49,032
81,436	65,803	74,614	70,54	67,508
128,621	70,587	99,817	81,957	68,882
54,149	123,315	53,675	85,131	75,419
76,746	55,57	43,631	88,305	61,491
69,45	80,915	51,069	55,049	48,464
59,833	68,029	105,549	48,132	52,49
60,212	74,425	63,481	67,082	53,959
69,64	80,204	111,282	73,761	65,708
147,096	69,592	69,971	62,06	61,776
80,915	77,457	57,986	64,571	54,196
26,529	60,544	47,564	54,291	63,718
65,566	74,14	91,764	60,544	73,903
173,01	76,888	48,89	59,597	64,239
83,094	73,146	55,049	41,215	70,824
65,424	58,128	52,869	65,897	52,869
174,336	75,798	58,317	71,535	76,462
69,592	86,789	40,647	59,597	66,466
72,624	64,192	68,076	66,845	58,933
92,995	76,462	62,676	75,988	113,698
94,511	80,678	66,703	47,848	48,89
76,983	71,014	95,269	55,096	69,877
113,129	58,886	94,369	73,714	68,171
76,272	36,431	70,777	75,23	60,781
75,277	71,345	87,737	80,441	68,313
70,919	68,266	39,368	75,467	61,065
57,323	101,523	113,887	101,759	67,745
122,272	69,261	160,977	53,248	69,119
91,1	71,724	133,453	49,601	73,809
71,251	69,924	104,839	42,874	67,745
103,939	80,015	99,438	49,269	66,655
67,84	83,236	93,753	59,123	73,098
73,951	52,301	103,654	54,764	56,659
63,292	66,655	114,503	40,979	58,033
71,298	120,614	104,46	45,29	85,558
73,572	92,806	105,407	47,185	76,793
102,47	54,907	60,023	47,848	66,75
179,595	64,808	109,624	56,896	53,106
102,66	80,394	87,216	46,616	156,476
77,646	65,755	91,669	49,411	184,19
146,102	83,236	98,348	60,876	51,211
72,767	69,735	74,282	51,59	58,317
70,019	78,83	40,315	53,296	71,108
75,04	97,022	68,929	43,679	62,865
55,854	96,075	134,116	36,478	57,512
97,78	150,46	93,137	51,78	69,403
74,188	96,501	91,764	55,049	77,314
74,33	77,125	87,31	52,538	70,208
82,052	80,204	84,989	51,732	46,284
58,554	99,864	91,527	52,727	60,497
81,483	103,891	86,837	63,671	43,584
105,644	97,022	123,93	53,722	70,493
78,262	56,896	127,72	65,234	69,356
76,035	106,402	136,958	69,071	67,84
75,419	100,528	131,084	67,745	67,508
64,05	151,313	115,924	73,146	47,611
61,539	197,455	130,658	58,886	54,764
69,356	71,819	132,363	71,203	67,934
65,66	73,761	103,512	47,658	32,309
97,259	113,177	141,317	67,65	53,248
46,332	82,004	120,472	80,583	46,995
86,552	88,495	121,183	68,313	50,927
98,254	158,656	42,4	62,013	98,348
53,059	93,374	57,654	67,508	62,865
59,36	79,02	72,293	81,768	97,401
81,436	36,904	63,529	74,946	46,427
46,711	42,258	59,833	60,544	72,53
110,571	93,469	60,07	81,91	63,908
58,696	85,984	66,75	64,523	74,804
72,009	90,484	69,687	68,455	69,071
145,154	81,862	100,101	43,442	63,623
49,08	53,154	103,797	53,154	56,944
66,182	76,604	91,574	64,713	66,466
53,059	50,453	75,514	43,347	68,361
56,043	84,894	110,666	134,827	75,988
60,355	66,703	139,09	51,543	68,361
58,223	130,042	138,285	56,138	58,839
47,137	79,731	202,477	58,033	44,579
66,087	105,407	149,228	80,915	77,93
59,833	62,06	173,957	75,088	63,576
70,587	55,333	117,63	72,482	57,37
47,327	119,288	159,935	71,677	90,863
51,022	66,039	162,967	71,393	55,096
70,587	98,538	96,264	57,228	88,779
44,863	83,852	71,156	47,327	101,191
81,01	83,663	85,842	69,971	95,79
85,889	91,242	77,22	47,327	59,881
75,088	107,634	93,753	54,859	58,933
145,865	65,708	64,334	81,815	71,156
53,959	71,061	56,707	55,759	78,688
57,417	109,245	82,431	73,288	53,533
55,143	95,317	101,759	72,009	108,723
47,469	84,089	94,938	72,103	54,243
66,845	82,81	88,353	79,399	59,028
53,154	93,185	142,548	80,441	55,901
53,675	89,111	86,268	78,357	52,159
51,732	118,198	47,99	67,84	75,704
121,799	57,702	161,214	140,559	65,045
75,988	78,215	115,166	46,711	65,613
232,843	99,343	115,877	69,545	70,587
148,375	99,58	100,291	50,453	41,547
161,261	81,436	102,423	49,08	57,844
243,882	86,837	83,52	51,827	53,343
196,034	79,494	90,248	60,355	46,521
242,176	73,761	108,723	89,3	142,927
71,63	75,941	113,271	57,654	69,166
157,708	72,435	82,668	54,006	77,93
133,926	87,121	105,928	45,574	154,724
73,477	81,436	96,217	34,204	58,412
131,273	65,708	62,818	67,84	84,326
159,129	58,507	106,023	50,216	73,619
106,592	45,953	115,545	43,631	62,249
139,848	78,404	91,148	42,21	35,388
100,149	72,103	97,78	52,68	113,461
93,232	84,657	122,888	49,837	140,606
141,364	79,446	109,624	72,151	66,039
126,915	83,331	65,518	47,99	57,986
54,764	63,15	77,504	52,633	55,049
106,876	49,08	65,518	64,476	44,437
101,57	58,886	114,929	47,943	104,839
134,732	88,447	103,702	47,8	41,547
155,008	182,201	97,685	41,452	60,876
160,456	95,174	103,37	49,506	37,852
184,096	92,995	115,545	54,243	60,307
127,389	98,064	101,191	49,127	57,891
67,697	108,25	64,429	44,295	41,594
45,005	64,192	84,468	56,565	45,1
43,774	86,552	89,111	42,258	51,211
54,243	64,476	73,998	47,99	38,183
48,511	118,246	24,966	44,958	51,827
36,478	101,475	57,559	45,858	49,127
64,571	87,358	71,866	60,165	59,028
42,921	160,124	94,938	40,126	44,532
51,211	126,062	73,903	78,878	55,286
63,529	177,368	53,77	106,639	63,15
48,322	99,817	24,492	69,592	62,486
35,009	146,149	89,963	79,683	73,761
35,341	235,496	86,931	46,379	51,164
108,392	185,138	121,183	52,869	64,76
38,231	169,078	109,055	59,407	51,259
29,088	206,361	110,618	71,298	103,891
42,731	94,464	81,578	50,643	70,54
43,442	82,857	24,303	49,222	135,395
37,568	99,675	56,043	59,075	65,755
44,437	98,964	56,896	68,219	97,354
42,447	189,022	59,36	41,263	79,067
44,01	124,167	56,612	56,944	54,291
50,974	133,026	42,021	48,985	68,219
36,715	127,72	68,313	49,553	57,228
40,221	159,035	60,212	51,448	67,745
48,748	120,899	39,889	65,945	52,396
132,979	138,616	42,305	55,617	83,947
122,651	66,371	65,471	60,26	70,303
109,197	45,195	43,205	86,837	50,074
202,05	66,845	67,176	46,853	76,746
147,002	47,137	40,694	55,428	76,509
177,7	73,525	55,807	64,902	63,102
102,896	51,685	62,96	60,449	68,408
100,338	135,111	56,233	56,375	94,085
39,794	43,679	55,949	70,635	58,507
169,41	67,082	51,685	78,025	67,887
54,054	73,43	46	70,635	138,38
69,735	71,014	46,095	93,895	67,461
92,616	55,428	44,674	69,024	123,22
107,35	58,649	42,4	69,545	169,789
91,621	74,425	74,377	55,664	149,797
135,442	89,3	61,16	46,758	193,239
117,44	121,42	76,651	68,076	65,755
126,394	153,539	65,234	57,654	113,413
40,457	70,587	57,18	79,92	45,953
113,508	61,018	71,393	91,764	48,369
86,221	84,373	61,539	88,637	81,436
179,074	134,448	41,879	46,142	50,927
107,823	128,242	43,584	72,861	59,502
61,207	105,076	57,37	65,945	58,933
114,029	64,097	50,595	46,237	61,018
53,77	83,71	31,504	89,205	65,281
170,12	118,293	47,516	63,765	60,923
165,762	152,213	54,717	44,958	46,9
177,274	230,475	65,566	168,367	58,602
190,349	233,696	58,175	87,121	122,32
191,249	224,079	58,175	180,59	75,277
296,277	118,388	60,307	94,748	81,578
258,852	154,724	37,094	134,353	122,794
186,464	132,126	67,934	121,183	123,125
251,509	128,526	69,924	124,262	129,284
207,025	237,676	72,293	138,474	31,362
318,969	111,708	63,102	168,699	66,797
183,622	31,314	100,149	82,383	81,341
214,368	35,862	67,792	77,22	100,954
164,814	35,957	85,368	143,78	77,693
130,136	42,684	57,18	102,328	80,82
161,451	34,488	70,777	118,151	87,831
128,905	46,142	70,493	142,88	70,114
172,868	32,878	54,291	87,31	68,882
104,554	30,84	68,076	190,87	97,97
140,227	42,068	52,49	191,107	90,627
108,723	34,157	94,511	63,955	119,951
85,131	59,881	53,343	93,564	66,039
150,034	80,915	54,243	129,236	88,921
225,453	227,964	57,702	140,132	90,105
140,132	84,942	46,379	101,759	95,743
112,94	54,622	50,738	136,437	85,984
86,079	57,417	52,301	221,71	82,62
51,922	174,621	50,216	126,583	92,9
70,919	77,93	54,338	189,828	70,493
184,711	69,119	32,451	241,844	94,464
63,102	64,429	47,943	145,628	70,919
49,127	39,178	58,128	81,91	68,455
120,851	46,142	52,68	83,331	37,141
76,367	47,185	48,464	99,059	80,725
109,197	44,389	82,383	100,622	40,789
54,954	49,932	49,411	111,471	86,41
106,449	76,604	60,212	103,512	53,959
60,923	42,305	71,772	180,637	59,218
89,063	45,669	55,901	60,118	135,963
86,268	40,126	60,876	88,684	122,888
96,217	65,803	33,067	150,507	71,156
180,258	58,649	46,284	129,852	61,302
129,71	51,969	55,286	92,19	54,291
109,055	56,944	46,142	138,522	109,339
135,158	51,306	44,816	81,104	68,882
150,318	54,812	46,663	107,634	108,723
168,699	36,241	49,932	117,345	54,48
164,388	64,902	61,918	82,194	79,967
144,349	99,912	54,338	136,816	99,533
123,836	88,21	57,891	162,73	126,726
122,32	104,554	56,328	127,294	30,888
120,993	93,895	67,603	132,505	71,63
75,088	125,02	70,208	118,53	121,42
80,394	92,379	69,735	54,622	71,961
107,823	91,953	136,2	70,256	55,522
97,354	98,917	67,697	79,162	69,071
88,968	78,736	70,872	85,273	80,867
99,343	99,817	48,558	84,421	77,03
61,586	112,324	61,586	55,522	85,605
91,242	50,169	40,363	74,661	95,411
102,612	81,389	52,254	71,393	65,66
71,487	86,837	56,091	42,684	80,015
120,093	61,634	78,83	48,369	97,685
101,096	100,007	66,608	45,574	70,635
102,66	84,373	47,327	49,695	112,276
88,921	75,562	72,056	54,338	110,05
79,399	81,436	52,727	57,986	78,925
42,21	65,424	84,942	48,085	83,047
81,578	84,705	56,28	61,491	65,234
60,449	93,185	65,234	42,826	93,327
125,92	74,282	46,9	80,678	62,013
60,781	86,126	48,179	59,881	69,261
93,943	80,725	72,056	58,696	69,829
138,569	81,104	60,591	38,136	54,291
180,827	96,501	44,2	57,702	46,806
175,284	100,386	65,708	46,379	171,257
93,374	88,258	75,419	75,467	114,077
53,154	51,448	62,297	103,749	89,774
86,315	73,382	75,372	105,549	148,423
111,282	77,551	78,783	98,775	160,219
94,274	98,917	72,245	99,391	47,279
91,195	109,15	86,458	97,591	136,2
165,478	58,033	115,356	87,737	73,714
116,635	71,487	55,57	78,451	107,918
101,144	50,406	64,523	139,374	29,372
137,385	50,832	77,314	108,108	62,486
161,972	62,439	135,016	92,616	92,095
131,51	64,618	114,882	76,32	41,121
133,5	82,762	82,81	70,445	152,829
104,649	59,502	76,414	37,615	159,035
105,36	57,512	70,872	47,469	122,178
125,873	73,761	58,46	44,247	111,518
122,651	64,713	63,434	57,844	111,376
108,439	83,331	60,212	45,1	65,613
120,567	78,688	61,16	45,005	133,926
88,353	63,955	57,512	38,705	94,89
100,48	62,96	65,281	55,522	200,25
153,681	78,878	61,539	48,701	70,635
77,409	60,212	66,75	49,174	64,713
106,165	62,581	47,753	43,347	65,992
117,488	79,352	58,649	84,468	57,796
93,611	69,403	96,122	74,425	55,049
77,22	69,071	81,578	62,155	147,523
300,588	71,251	104,412	60,734	66,561
129,568	59,597	57,512	60,686	58,46
115,308	87,926	61,16	49,98	73,525
88,353	75,23	55,617	80,536	75,562
127,863	71,108	46,095	80,773	59,928
126,82	107,302	55,759	58,175	36,999
92,474	149,655	72,719	43,916	52,111
124,025	102,423	74,472	58,46	51,211
92,853	181,158	87,784	66,703	98,775
120,662	110,855	107,302	76,272	55,238
106,07	98,491	76,746	98,538	38,42
111,329	144,112	116,966	196,602	53,248
107,918	106,449	70,587	208,541	44,958
92,237	90,39	94,132	131,842	35,815
98,112	104,791	103,086	134,021	74,661
66,371	90,248	87,689	122,367	100,243
123,551	85,084	50,738	95,932	70,587
106,639	91,242	54,528	105,218	45,337
108,866	132,268	53,864	97,922	78,546
138,143	111,945	51,211	104,507	54,433
145,344	139,185	58,696	87,121	34,157
85,131	87,595	58,128	63,055	58,554
107,634	110,382	69,782	69,261	70,208
132,932	121,183	180,779	84,089	30,651
142,927	102,233	61,634	129,284	65,092
94,938	152,355	93,943	115,687	38,657
106,26	104,933	65,518	39,605	55,854
121,799	76,604	92,332	58,554	170,404
136,106	158,04	176,753	75,941	76,556
148,186	64,192	38,231	86,173	84,942
123,788	81,152	41,121	72,719	45,905
34,204	97,543	47,042	74,756	63,007
40,694	76,746	51,117	62,865	133,168
43,774	96,643	30,793	93,895	92,711
50,595	69,498	112,892	56,138	78,688
30,319	88,542	90,2	66,655	78,688
57,133	97,875	126,726	45,1	67,508
53,77	85,937	84,136	62,865	80,962
60,686	122,178	94,274	101,902	79,209
188,217	83,663	77,078	76,983	107,965
153,255	145,533	85,51	89,3	151,929
131,416	105,976	117,014	81,294	90,105
72,719	91,29	86,41	60,97	70,872
139,564	92,379	95,506	67,508	67,129
176,279	85,984	87,642	120,283	70,587
219,721	99,249	151,55	67,176	69,308
143,449	74,519	112,608	91,337	73,24
237,154	98,538	120,899	98,775	76,272
93,327	105,644	118,956	106,544	79,162
96,69	86,694	124,404	147,665	73,477
81,531	99,675	85,7	130,468	72,435
184,711	92,237	104,033	110,382	58,317
103,039	75,988	107,255	127,057	60,449
132,884	56,186	115,214	75,562	70,587
122,415	115,83		67,271	45,29
73,856	95,553		75,372	45,621
91,006	111,139		67,366	41,737
166,946	93,611		75,372	48,511
146,433	116,445		112,276	44,626
215,504	87,737		101,57	35,767
155,624	105,076		93,658	40,078
153,539	68,029		97,591	26,908
87,168	50,122		89,916	66,797
64,523	78,262		95,932	69,735
81,057	62,676		81,246	84,042
114,835	82,999		108,25	63,197
202,666	83,141		134,305	62,439
135,395	144,917		101,57	76,935
131,652	97,069		159,84	73,809
143,022	82,526		92,9	88,21
31,883	68,313		131,084	98,822
47,042	120,851		99,106	108,06
122,32	78,215		77,504	62,249
146,149	83,284		123,03	80,915
180,59	99,249		48,89	85,747
187,601	141,554		65,755	82,762
117,914	86,268		79,778	112,987
144,87	56,28		65,85	112,655
88,353	84,042		62,865	80,773
155,055	119,951		61,728	70,777
137,1	99,106		38,468	77,22
110,666	116,398		56,091	71,251
157,945	85,131		75,941	105,928
105,076	128,668		69,64	80,583
180,163	104,744		80,488	89,3
126,962	188,975		62,818	79,02
147,949	135,727		78,262	96,927
169,41	91,337		94,132	88,968
155,624	106,118		74,946	80,299
130,136	128,431		90,863	69,829
65,234	108,155		79,778	65,992
102,47	95,174		68,645	57,465
93,658	58,317		67,413	59,265
115,403	96,075		89,916	54,907
179,121	142,406		93,279	55,854
104,602	149,228		96,169	104,176
103,133	150,27		74,661	51,353
67,366	117,488		58,412	63,955
94,938	129,284		62,771	67,792
201,15	138,616		78,215	72,956
148,375	161,214		84,752	88,4
131,984	146,528		79,399	76,225
124,167	87,784		68,834	74,33
181,395	112,987		98,301	89,679
133,974	92,19		98,491	93,801
234,644	97,212		108,155	96,596
108,581	92,285		88,116	114,977
130,136	81,625		125,162	64,808
98,348	86,031		76,462	94,369
102,517	60,355		86,315	93,043
135,442	72,719		99,106	91,764
134,258	82,478		109,529	99,012
161,309	84,894		116,445	101,523
130,279	110,903		118,482	116,919
175,9	90,342		122,13	98,727
127,768	77,078		129,094	121,893
108,534	57,323		72,435	147,475
130,894	105,739		111,234	83,994
42,684	148,991		82,857	56,138
123,504	127,199		121,23	59,549
138,001	153,587		109,387	54,149
112,182	174,81		105,17	49,648
114,693	188,075		86,315	61,255
95,032	146,054		99,106	134,116
148,849	73,098		109,529	84,278
124,167	102,66		116,445	76,225
181,774	84,515		118,482	67,034
137,337	93,753		122,13	67,84
82,999	58,128		129,094	63,434
85,558	140,89		72,435	50,738
93,185	84,326		111,234	54,054
92,237	107,918		82,857	56,517
101,286	103,607		121,23	78,736
55,191	71,014		109,387	107,776
75,988	87,689		105,17	99,438
68,266	134,4		54,291	108,155
37,331	182,58		63,055	118,198
58,317	129,994		75,04	96,975
53,012	93,043		72,009	106,023
69,498	121,988		139,422	100,433
48,179	136,437		92,095	124,167
55,807	66,418		96,927	113,082
41,168	104,886		159,319	93,658
103,512	73,572		106,213	101,238
48,653	150,886		118,577	109,387
54,67	97,543		117,819	37,899
113,366	92,379		45,1	86,6
123,362	78,451		67,555	111,661
60,734	85,463		119,619	115,498
210,72	128,952		87,595	102,091
60,828	90,342		67,224	126,915
76,793	79,967		93,706	127,768
127,768	95,553		129,805	116,588
112,182	129,757		84,326	127,436
143,07	110,713		82,052	117,535
83,71	63,955		105,691	102,186
72,293	78,783		100,291	72,151
90,674	72,435		88,258	86,694
67,697	141,269		95,269	146,481
56,801	44,2		84,563	120,993
59,739	165,572		73,098	111,234
56,043	179,927		133,168	111,661
54,717	119,146		66,845	98,348
55,949	113,319		91,906	100,622
58,981	76,983		77,504	96,501
125,873	49,222		69,024	122,13
96,454	41,452		100,622	83,947
92,332	49,08		79,209	112,798
156,145	55,333		138,569	80,962
121,088	65,139		204,893	117,488
108,487	54,954		117,488	211,809
85,321	47,564		96,122	133,216
137,574	50,264		150,649	110,997
250,561	59,833		122,888	73,525
74,993	58,554		48,274	86,126
137,764	46,995		64,855	161,972
104,839	75,372		54,622	83,047
70,066	58,886		65,755	57,749
147,523	59,123		75,419	62,202
115,451	75,846		76,462	80,631
80,299	46,237		80,062	82,952
61,491	43,158		101,57	55,901
73,714	59,597		67,413	67,697
77,22	51,685		61,255	62,676
55,001	57,18		85,652	91,953
54,575	39,226		80,346	58,365
57,18	58,46		97,591	64,523
101,333	48,701		61,444	77,22
129,9	57,37		70,824	33,446
135,584	46,332		53,722	60,355
93,658	52,443		64,76	79,967
57,559	39,178		91,1	79,162
167,704	46,142		93,469	113,84
61,965	42,589		78,451	106,023
103,749	61,065		76,983	116,777
75,088	40,931		74,661	75,846
40,505	52,443		87,263	49,222
54,291	47,611		84,373	56,091
70,445	135,821		73,051	121,325
73,146	52,301		53,533	75,514
91,006	34,488		58,365	75,325
116,256	42,4		53,864	69,403
124,878	58,27		44,437	96,122
89,726	35,009		54,907	90,484
63,292	41,594		58,081	66,371
58,886	34,962		47,469	54,006
52,111	36,762		77,172	29,04
36,004	49,032		74,33	38,847
77,646	48,369		83,994	37,52
91,385	40,031		102,896	38,515
148,375	42,068		55,664	75,798
134,353	89,916		53,864	74,946
112,134	46,758		68,929	70,208
113,271	42,826		49,885	83,189
95,79	45,574		65,803	73,667
108,866	51,448		67,982	92,143
88,163	53,343		86,126	92,853
49,174	53,438		74,756	174,952
46,806	54,196		40,742	119,24
51,211	69,782		72,577	124,499
53,296	55,191		88,874	122,178
55,143	52,68		65,045	133,784
45,811	51,827		42,589	109,481
52,917	56,565		87,263	93,706
56,422	55,759		83,284	75,372
47,943	95,601		79,873	101,38
85,7	60,639		68,029	119,288
55,759	54,385		59,312	78,025
59,454	30,367		63,908	50,548
61,728	79,92		67,271	82,052
105,265	55,712		71,014	84,231
83,094	37,947		82,004	90,342
71,63	38,705		77,646	78,83
98,348	46,095		121,514	68,645
64,571	39,32		126,583	87,405
66,797	30,083		160,645	136,864
62,344	35,104		116,398	114,882
57,938	46,758		155,908	99,533
54,622	39,273		160,598	114,693
48,558	44,911		104,839	89,49
51,496	40,552		120,709	67,176
54,954	47,99		168,699	52,396
65,424	48,179		156,003	64,287
82,573	38,705		148,47	54,575
63,718	43,347		143,164	37,236
95,411	41,926		102,802	43,726
64,476	35,531		77,267	44,153
82,62	57,749		96,075	52,822
147,002	58,649		93,137	61,349
207,167	58,886		62,628	53,343
88,684	58,839		58,412	55,049
98,348	71,487		55,901	45,147
92,19	65,187		63,197	52,775
98,491	61,965		31,409	40,647
109,245	43,395		79,257	58,839
99,485	60,212		49,506	67,319
79,825	55,854		58,317	65,187
68,645	56,138		76,746	66,94
72,009	50,311			61,16
88,732	51,78			66,324
65,992	49,601			48,037
115,024	55,996			53,722
81,294	52,443			44,532
51,543	47,753			55,096
84,657	46,663			55,143
42,684	53,722			44,626
43,442	127,057			68,361
48,416	100,007			80,725
41,737	62,06			50,88
52,585	67,555			92,237
110,476	66,371			59,36
68,313	88,779			83,236
64,287	78,451			88,068
46,806	70,635			78,167
60,734	143,164			46,711
44,01	127,673			65,566
45,053	108,723			58,175
82,099	123,267			58,317
54,907	117,345			53,391
45,1	111,376			40,694
45,763	91,811			58,696
90,105	88,305			56,612
54,907	95,317			101,049
73,335	49,316			98,633
60,639	76,651			82,194
69,166	120,33			97,97
77,362	139,896			90,579
95,743	155,103			108,392
84,705	132,505			42,921
134,258	93,279			48,227
88,305	122,983			49,837
85,842	118,814			76,272
93,09	130,515			64,997
70,256	102,991			80,062
78,167	85,652			76,935
121,183	114,219			58,839
59,739	134,069			51,259
92,948	76,983			84,136
97,259	77,504			79,02
88,921	110,997			97,638
87,784	137,669			72,909
78,641	100,196			52,538
81,72	134,069
113,413	76,983
103,228	77,504
117,298	110,997
92,711	137,669
106,828	100,196
127,626
88,258
77,125
100,101
96,217
Kruskal-Wallis test
P value	<0,0001
Exact or approximate P value?	Approximate
P value summary	****
Do the medians vary signif. (P < 0.05)?	Yes
Number of groups	5
Kruskal-Wallis statistic	183,7
Data summary
Number of treatments (columns)	5
Number of values (total)	3395
Number of families	1
Number of comparisons per family	10
Alpha	0,05
Dunn's multiple comparisons test	Mean rank diff,	Significant?	Summary	Adjusted P Value
WT WT vs. WT KO	154,0	Yes	*	0,0247	A-B
WT WT vs. WT WT CA	560,7	Yes	****	<0,0001	A-C
WT WT vs. KO KO	455,7	Yes	****	<0,0001	A-D
WT WT vs. KO WT	550,8	Yes	****	<0,0001	A-E
WT KO vs. WT WT CA	406,7	Yes	****	<0,0001	B-C
WT KO vs. KO KO	301,7	Yes	****	<0,0001	B-D
WT KO vs. KO WT	396,8	Yes	****	<0,0001	B-E
WT WT CA vs. KO KO	-105,0	No	ns	0,7046	C-D
WT WT CA vs. KO WT	-9,895	No	ns	>0,9999	C-E
KO KO vs. KO WT	95,11	No	ns	0,6728	D-E
Test details	Mean rank 1	Mean rank 2	Mean rank diff,	n1	n2
WT WT vs. WT KO	2024	1870	154,0	745	740
WT WT vs. WT WT CA	2024	1463	560,7	745	486
WT WT vs. KO KO	2024	1568	455,7	745	690
WT WT vs. KO WT	2024	1473	550,8	745	734
WT KO vs. WT WT CA	1870	1463	406,7	740	486
WT KO vs. KO KO	1870	1568	301,7	740	690
WT KO vs. KO WT	1870	1473	396,8	740	734
WT WT CA vs. KO KO	1463	1568	-105,0	486	690
WT WT CA vs. KO WT	1463	1473	-9,895	486	734
KO KO vs. KO WT	1568	1473	95,11	690	734
