# Supplementary material for: The epididymis contributes to sperm DNA integrity and early embryo development through Cysteine-Rich Secretory Proteins
Source: eLife. 2025 Apr 28;13:RP97105. doi: 10.7554/eLife.97105 (PMC12037180; doi:10.7554/eLife.97105)
Supplement: Figure 6—source data 2. [file elife-97105-fig6-data2.txt]

					
Table Analyzed	Ca2+				
				Control												C1/C3 DKO	
Fresh	0,8369995	0,7477449	0,6876253	0,6201364	0,6851183		0,7461624	0,8971356	0,8362415	1,025271	1,307361
CAP	1,112676	1,235322	1,215102	0,9373245	1,033494		1,401488	1,279316	1,719815	1,29653		1,40012
					
Two-way RM ANOVA	Matching: Stacked				
    Assume sphericity?	Yes				
    Alpha	0,05				
					
Source of Variation	% of total variation	P value	P value summary	Significant?	
    Interaction	0,3178	0,6702	ns	No	
    Time	52,88	0,0005	***	Yes	
    Column Factor	23,01	0,0033	**	Yes	
    Subject	10,77	0,6020	ns	No	
					
ANOVA table	SS	DF	MS	F (DFn, DFd)	P value
    Interaction	0,005406	1	0,005406	F (1, 8) = 0,1954	P=0,6702
    Time	0,8995	1	0,8995	F (1, 8) = 32,52	P=0,0005
    Column Factor	0,3914	1	0,3914	F (1, 8) = 17,09	P=0,0033
    Subject	0,1832	8	0,02290	F (8, 8) = 0,8280	P=0,6020
    Residual	0,2213	8	0,02766		
					
Difference between row means					
    Mean of Fresh	0,8390				
    Mean of CAP	1,263				
    Difference between means	-0,4241				
    SE of difference	0,07438				
    95% CI of difference	-0,5957 to -0,2526				
					
Difference between column means					
    Mean of Control	0,9112				
    Mean of C1/C3 DKO	1,191				
    Difference between means	-0,2798				
    SE of difference	0,06768				
    95% CI of difference	-0,4359 to -0,1237				
					
Interaction CI					
    Mean diff, A1 - B1	-0,2469				
    Mean diff, A2 - B2	-0,3127				
    (A1 -B1) - (A2 - B2)	0,06576				
    95% CI of difference	-0,2773 to 0,4088				
    (B1 - A1) - (B2 - A2)	-0,06576				
    95% CI of difference	-0,4088 to 0,2773				
					
Data summary					
    Number of columns (Column Factor)	2				
    Number of rows (Time)	2				
    Number of subjects (Subject)	10		

								
Compare each cell mean with the other cell mean in that row								
								
Number of families	1							
Number of comparisons per family	2							
Alpha	0,05							
								
Holm-Sidak's multiple comparisons test	Mean Diff,	Significant?	Summary	Adjusted P Value				
								
  Control - C1/C3 DKO								
    Fresh	-0,2469	Yes	*	0,0259				
    CAP	-0,3127	Yes	*	0,0135				
								
								
Test details	Mean 1	Mean 2	Mean Diff,	SE of diff,	N1	N2	t	DF
								
  Control - C1/C3 DKO								
    Fresh	0,7155	0,9624	-0,2469	0,1006	5	5	2,455	16,00
    CAP	1,107	1,419	-0,3127	0,1006	5	5	3,109	16,00		
